# Supplementary material for: Author Correction: Identification of MyoD-Responsive Transcripts Reveals a Novel Long Non-coding RNA (lncRNA-AK143003) that Negatively Regulates Myoblast Differentiation
Source: Sci Rep. 2023 Feb 2;13:1937. doi: 10.1038/s41598-023-28986-2 (PMC9894926; doi:10.1038/s41598-023-28986-2)
Supplement: Supplementary file 1 — Supplementary Table 1. [file 41598_2023_28986_MOESM1_ESM.xls]

## Sheet: up_test_vs_control
ProbeName	p-value	FDR	Fold change	seqname
ASMM9PARTA018782	0.00415585	0.259916	1.76053	ENSMUST00000165362
ASMM9PARTA048931	0.0489853	0.434341	1.54711	uc008hmc.1
ASMM9PARTA004586	0.00882319	0.300588	1.66861	AK076489
ASMM9PARTA007028	0.025321	0.373045	1.51287	AK141803
ASMM9PARTA045519	0.0263189	0.376435	1.53303	NR_026924
ASMM9PARTA048889	0.0436309	0.423406	1.57432	uc008ewm.1
MM9LINCRNAEXON10308+_P1	0.026046	0.375608	4.15039	MM9LINCRNAEXON10308+
ASMM9PARTA004877	0.0163649	0.331788	1.61895	AK079376
ASMM9PARTA004888	0.0057541	0.276633	1.79481	AK079669
ASMM9PARTA000548	0.00427626	0.260755	1.53463	AK009928
MM9LINCRNAEXON11968-_P1	0.0238369	0.36794	2.34145	MM9LINCRNAEXON11968-
ASMM9PARTA014392	0.0134223	0.318155	1.52641	ENSMUST00000129312
ASMM9PARTA007474	0.0104485	0.306659	1.61274	AK144725
ASMM9PARTA047757	0.00852265	0.298374	1.58708	uc007xwx.1
ASMM9PARTA001145	0.0153423	0.327678	2.03093	AK016249
ASMM9PARTA014392	0.0134223	0.318155	1.52641	ENSMUST00000129312
MM9LINCRNAEXON10352+_P1	0.0265715	0.377808	1.89769	MM9LINCRNAEXON10352+
ASMM9PARTA006379	0.0355429	0.404519	1.99001	AK133341
ASMM9PARTA002151	0.0404271	0.415847	1.60268	AK031956
MM9LINCRNAEXON10848-_P1	0.014765	0.325927	1.91556	MM9LINCRNAEXON10848-
ASMM9PARTA047863	0.035974	0.406385	2.62311	uc007vgp.1
ASMM9PARTA048409	0.0304625	0.389694	2.23094	uc008emz.1
ASMM9PARTA008548	0.0147477	0.325927	1.64185	AK158591
ASMM9PARTA049715	0.0152075	0.327678	1.70049	uc008usj.1
ASMM9PARTA005625	0.0256571	0.374479	2.44756	AK085349
ASMM9PARTA008659	0.00706687	0.29146	1.76446	AK158699
ASMM9PARTA047647	0.0108035	0.307584	1.84134	uc007vau.1
MM9LINCRNAEXON11859-_P1	0.0332077	0.398128	1.65075	MM9LINCRNAEXON11859-
CUST_196_PI426409190	0.0493691	0.434341	1.6181	AK171173
ASMM9PARTA049632	0.0454533	0.426923	1.80405	uc008qyp.1
ASMM9PARTA004412	0.0240978	0.36828	2.50075	AK053260
MM9LINCRNAEXON11961-_P1	0.00502112	0.268512	2.11829	MM9LINCRNAEXON11961-
ASMM9PARTA005625	0.0256571	0.374479	2.44756	AK085349
ASMM9PARTA018689	0.0156316	0.327678	2.77529	ENSMUST00000162347
ASMM9PARTA001248	0.00284129	0.240124	1.57962	AK016840
ASMM9PARTA014586	0.032474	0.395847	1.86335	ENSMUST00000129991
MM9LINCRNAEXON12093+_P1	0.000916761	0.211343	1.72654	MM9LINCRNAEXON12093+
ASMM9PARTA001451	0.0152212	0.327678	2.10558	AK018460
ASMM9PARTA002818	0.00427611	0.260755	1.63295	AK038409
ASMM9PARTA047405	0.0139438	0.320163	1.50926	uc007piv.1
MM9LINCRNAEXON11178+_P1	0.00646169	0.284527	1.73365	MM9LINCRNAEXON11178+
ASMM9PARTA047167	0.0496219	0.434341	2.86049	uc007ovb.1
ASMM9PARTA000705	0.0208224	0.354437	1.78234	AK013659
ASMM9PARTA050919	0.0150173	0.327041	1.72395	uc009glf.1
ASMM9PARTA049442	0.0496239	0.434341	1.5377	uc008oga.1
ASMM9PARTA008686	0.0347226	0.40162	1.80527	AK158500
ASMM9PARTA003459	0.0371977	0.408361	1.64534	AK043390
ASMM9PARTA018651	0.0257795	0.374479	2.12805	ENSMUST00000161584
ASMM9PARTA003734	0.042901	0.421612	1.83786	AK045737
ASMM9PARTA003077	0.0432344	0.422759	2.1827	AK040443
ASMM9PARTA003234	0.0113741	0.308931	1.77374	AK041733
ASMM9PARTA001386	0.00992501	0.305421	1.79572	AK017967
ASMM9PARTA048443	0.0489954	0.434341	1.53334	uc008czh.1
ASMM9PARTA048537	0.0397025	0.414894	1.58106	uc008alc.1
ASMM9PARTA001336	0.0118937	0.310267	1.57662	AK017366
ASMM9PARTA002738	0.0253249	0.373045	1.81403	AK037533
ASMM9PARTA002334	0.00995907	0.305962	1.5684	AK033853
ASMM9PARTA004713	0.044933	0.426588	1.52086	AK077959
ASMM9PARTA019212	0.0106469	0.307584	1.50139	ENSMUST00000166321
ASMM9PARTA001358	0.0188762	0.341075	2.01475	AK017517
ASMM9PARTA046236	0.0379189	0.40936	1.98153	uc007byo.1
MM9LINCRNAEXON11966-_P1	0.0166415	0.332405	2.06402	MM9LINCRNAEXON11966-
MM9LINCRNAEXON11069-_P1	0.0130188	0.315524	1.51334	MM9LINCRNAEXON11069-
MM9LINCRNAEXON10865-_P1	0.0241127	0.36828	2.24379	MM9LINCRNAEXON10865-
BB533870_P1	0.00268194	0.238618	2.29606	BB533870
ASMM9PARTA005560	0.00316316	0.240638	1.89994	AK085359
ASMM9PARTA001583	0.00232049	0.238358	2.23604	AK019780
ASMM9PARTA048050	0.00455359	0.266614	1.5183	uc007zio.1
ASMM9PARTA013096	0.0258087	0.374479	3.26632	ENSMUST00000121211
ASMM9PARTA000749	0.0429128	0.421612	1.71544	AK014161
ASMM9PARTA005347	0.0271325	0.379508	1.96571	AK083088
MM9LINCRNAEXON11287-_P1	0.0473385	0.430404	1.9894	MM9LINCRNAEXON11287-
ASMM9PARTA050179	0.0103844	0.306659	1.69932	uc008ynf.1
ASMM9PARTA048443	0.0489954	0.434341	1.53334	uc008czh.1
ASMM9PARTA009033	0.0161537	0.330727	1.82751	BC032980
MM9LINCRNAEXON11256-_P1	0.0284598	0.383188	1.76755	MM9LINCRNAEXON11256-
ASMM9PARTA007596	0.00778068	0.295288	1.94288	AK148935
ASMM9PARTA049442	0.0496239	0.434341	1.5377	uc008oga.1
ASMM9PARTA002767	0.0496653	0.434341	1.57581	AK037866
ASMM9PARTA001778	0.012221	0.313572	1.67663	AK020997
MM9LINCRNAEXON10343-_P1	0.0495403	0.434341	1.86293	MM9LINCRNAEXON10343-
ASMM9PARTA049110	0.0214028	0.35849	1.83843	uc008hnr.1
ASMM9PARTA001777	0.0222514	0.361312	1.50696	AK020996
ASMM9PARTA005378	0.0150657	0.327678	1.84264	AK083604
MM9LINCRNAEXON10194+_P1	0.00875436	0.299679	1.71918	MM9LINCRNAEXON10194+
ASMM9PARTA017804	0.0217912	0.359645	1.67233	ENSMUST00000160429
ASMM9PARTA005625	0.0256571	0.374479	2.44756	AK085349
ASMM9PARTA048710	0.00207223	0.238123	1.69247	uc008chb.1
ASMM9PARTA010605	0.00176528	0.233615	2.33923	ENSMUST00000117889
ASMM9PARTA015099	0.0467789	0.429389	1.77134	ENSMUST00000136941
ASMM9PARTA007986	0.0042409	0.260577	1.52373	AK145581
ASMM9PARTA003214	0.0235682	0.36742	1.54797	AK041593
ASMM9PARTA007678	0.0177896	0.335305	1.72738	AK142920
CUST_94_PI426073487	0.0115449	0.308931	1.65051	uc.96+
MM9LINCRNAEXON10656-_P1	0.0385189	0.410516	1.99886	MM9LINCRNAEXON10656-
ASMM9PARTA017216	0.0283272	0.383184	1.93447	ENSMUST00000150154
ASMM9PARTA004351	0.0455827	0.426923	1.61633	AK052706
MM9LINCRNAEXON11493-_P1	0.0237514	0.36794	1.63385	MM9LINCRNAEXON11493-
ASMM9PARTA005688	0.0060506	0.280887	1.60885	AK085930
ASMM9PARTA006267	0.0308818	0.389694	5.32486	AK133219
ASMM9PARTA004586	0.00882319	0.300588	1.66861	AK076489
ASMM9PARTA001814	0.00767579	0.295288	1.52073	AK021266
humanlincRNA2010+_P1	0.0315107	0.392029	2.14017	humanlincRNA2010+
ASMM9PARTA006726	0.00215808	0.238123	1.7597	AK133765
ASMM9PARTA012454	0.0050318	0.268512	1.62354	ENSMUST00000120870
ASMM9PARTA002241	0.00565863	0.276633	1.76706	AK033047
ASMM9PARTA008080	0.0481953	0.432585	2.66219	AK155972
MM9LINCRNAEXON11971-_P1	0.00513925	0.268512	1.74582	MM9LINCRNAEXON11971-
ASMM9PARTA045611	0.0477329	0.431243	1.66175	NR_030720
ASMM9PARTA014074	0.0465743	0.429389	1.7709	ENSMUST00000129501
ASMM9PARTA002876	0.00369277	0.252881	2.54509	AK039032
ASMM9PARTA000747	0.0439738	0.42434	1.93782	AK014137
ASMM9PARTA003421	0.0205283	0.353681	1.92795	AK043190
AV486351_P1	0.0324151	0.395717	1.57274	AV486351
ASMM9PARTA018689	0.0156316	0.327678	2.77529	ENSMUST00000162347
ASMM9PARTA003637	0.000965228	0.211343	2.56885	AK044803
ASMM9PARTA003869	0.0297024	0.388436	1.97626	AK046922
ASMM9PARTA018896	0.0295689	0.388436	1.54861	ENSMUST00000167415
ASMM9PARTA003214	0.0235682	0.36742	1.54797	AK041593
ASMM9PARTA046712	0.0451472	0.426588	1.55641	uc007hna.1
ASMM9PARTA003421	0.0205283	0.353681	1.92795	AK043190
ASMM9PARTA001943	0.010791	0.307584	1.57085	AK029259
ASMM9PARTA008540	0.0491064	0.434341	5.0611	AK157307
ASMM9PARTA007350	0.0453453	0.426635	1.86732	AK141455
ASMM9PARTA008971	0.0189482	0.341352	3.04638	AK158580
ASMM9PARTA049442	0.0496239	0.434341	1.5377	uc008oga.1
ASMM9PARTA016790	0.0290792	0.386535	1.52338	ENSMUST00000146456
ASMM9PARTA046515	0.0428827	0.421612	2.48026	uc007cjy.1
ASMM9PARTA017491	0.0180728	0.337029	1.59897	ENSMUST00000152070
ASMM9PARTA048313	0.0153974	0.327678	2.09244	uc007yal.1
MM9LINCRNAEXON11403-_P1	0.00109682	0.211343	1.52476	MM9LINCRNAEXON11403-
ASMM9PARTA004355	0.020164	0.350412	1.76482	AK052777
ASMM9PARTA007569	0.000543422	0.211111	1.61965	AK143140
ASMM9PARTA048889	0.0436309	0.423406	1.57432	uc008ewm.1
ASMM9PARTA019856	0.0403102	0.415847	1.8045	L26397
ASMM9PARTA005824	0.0391475	0.413556	1.64005	AK086836
ASMM9PARTA014495	0.0490566	0.434341	2.27858	ENSMUST00000131638
ASMM9PARTA046712	0.0451472	0.426588	1.55641	uc007hna.1
ASMM9PARTA007210	0.00673575	0.288565	2.35317	AK141716
ASMM9PARTA049442	0.0496239	0.434341	1.5377	uc008oga.1
ASMM9PARTA002700	0.000769301	0.211343	1.78068	AK037210
CUST_191_PI426409190	0.0196672	0.346018	1.79247	AK157033
ASMM9PARTA003671	0.0417489	0.41986	1.76526	AK045129
ASMM9PARTA003442	0.00390102	0.258132	1.74924	AK043294
ASMM9PARTA002600	0.0169969	0.332405	1.85682	AK036041
ASMM9PARTA046840	0.029879	0.388436	1.77513	uc007nsi.1
ASMM9PARTA048852	0.021131	0.356718	2.05435	uc008nnb.1
ASMM9PARTA015578	0.0274565	0.379947	1.89557	ENSMUST00000138684
ASMM9PARTA004835	0.00258364	0.238618	1.80075	AK079142
ASMM9PARTA014568	0.00214626	0.238123	1.54784	ENSMUST00000131646
ASMM9PARTA003973	0.040667	0.416173	1.57696	AK047679
ASMM9PARTA008975	0.00494044	0.268512	1.60271	AK160312
ASMM9PARTA005255	0.0282865	0.383184	2.47461	AK082424
MM9LINCRNAEXON10467-_P1	0.0075364	0.295288	1.76993	MM9LINCRNAEXON10467-
ASMM9PARTA015344	0.015968	0.329285	1.55652	ENSMUST00000139348
ASMM9PARTA018522	0.0415417	0.419352	3.25762	ENSMUST00000162770
ASMM9PARTA001621	0.0149918	0.327041	1.65762	AK020154
ASMM9PARTA049442	0.0496239	0.434341	1.5377	uc008oga.1
ASMM9PARTA004694	0.0275035	0.379947	1.54355	AK077661
ASMM9PARTA015486	0.0461249	0.427506	1.52366	ENSMUST00000138402
MM9LINCRNAEXON11971+_P1	0.0397393	0.414894	1.78392	MM9LINCRNAEXON11971+
ASMM9PARTA003146	0.00664843	0.28853	1.55417	AK040981
ASMM9PARTA048710	0.00207223	0.238123	1.69247	uc008chb.1
MM9LINCRNAEXON11967-_P1	0.0462365	0.427506	2.10563	MM9LINCRNAEXON11967-
ASMM9PARTA045782	0.0109642	0.308019	1.73562	NR_029444
ASMM9PARTA003421	0.0205283	0.353681	1.92795	AK043190
ASMM9PARTA003297	0.0161404	0.330727	1.53082	AK042287
ASMM9PARTA009905	0.0195547	0.345051	1.52564	ENSMUST00000104935
ASMM9PARTA010409	0.00179342	0.233615	1.68511	ENSMUST00000114435
ASMM9PARTA000589	0.034289	0.4005	2.19416	AK011538
ASMM9PARTA046504	0.0326657	0.395847	1.55841	uc007hsa.1
CUST_382_PI426073487	0.0118051	0.308931	2.61634	uc.384+
ASMM9PARTA009750	0.00103259	0.211343	2.08678	ENSMUST00000084243
CUST_29_PI426409190	0.0423684	0.421582	1.5304	uc008ogl.1
ASMM9PARTA016246	0.0435612	0.423039	1.5722	ENSMUST00000144232
DV067603_P1	0.0439161	0.424252	1.59954	DV067603
BG093283_P1	0.00569061	0.276633	1.65113	BG093283
ASMM9PARTA004908	0.00986353	0.305421	1.62807	AK079657
ASMM9PARTA044988	0.034349	0.4005	2.26102	NR_003624
ASMM9PARTA049401	9.89888e-05	0.154185	1.57094	uc008lzo.1
ASMM9PARTA016914	0.000596665	0.211343	1.60774	ENSMUST00000150337
ASMM9PARTA007632	0.00238792	0.238618	1.72511	AK153640
ASMM9PARTA000077	0.0271205	0.379508	1.56759	AK003545
ASMM9PARTA003992	0.0399505	0.415311	2.16077	AK047865
ASMM9PARTA007449	0.0114142	0.308931	1.50655	AK140134
ASMM9PARTA005545	0.0342842	0.4005	1.53312	AK085278
ASMM9PARTA001365	0.0194603	0.34441	1.65275	AK017643
ASMM9PARTA046712	0.0451472	0.426588	1.55641	uc007hna.1
ASMM9PARTA002926	0.00615438	0.280887	1.50743	AK039385
ASMM9PARTA045813	0.0490735	0.434341	1.65796	NR_028416
ASMM9PARTA048443	0.0489954	0.434341	1.53334	uc008czh.1
ASMM9PARTA015988	0.0158146	0.32816	1.63068	ENSMUST00000141723
ASMM9PARTA000678	0.0207928	0.354434	2.07367	AK013372
ASMM9PARTA014074	0.0465743	0.429389	1.7709	ENSMUST00000129501
MM9LINCRNAEXON11604+_P1	0.0207533	0.354434	1.71944	MM9LINCRNAEXON11604+
ASMM9PARTA005920	0.0422285	0.42092	1.83603	AK090142
ASMM9PARTA017059	0.0187813	0.340637	1.55774	ENSMUST00000151949
ASMM9PARTA004036	0.0366739	0.407492	1.51643	AK048273
ASMM9PARTA049231	0.0270603	0.379508	1.92411	uc008mag.1
MM9LINCRNAEXON10578-_P1	0.0352704	0.404018	1.50614	MM9LINCRNAEXON10578-
ASMM9PARTA000462	0.0191108	0.342233	1.66604	AK008031
MM9LINCRNAEXON11969-_P1	0.003833	0.255245	1.72379	MM9LINCRNAEXON11969-
ASMM9PARTA047084	0.0216202	0.35958	1.69832	uc007nsp.1
ASMM9PARTA017592	0.00896061	0.302204	1.57426	ENSMUST00000154720
ASMM9PARTA007301	0.00162405	0.233615	1.7966	AK139146
ASMM9PARTA007680	0.0227105	0.363811	1.66205	AK143003
ASMM9PARTA046065	0.000514013	0.211111	1.52029	uc007ckw.1
ASMM9PARTA004383	0.0307376	0.389694	1.56278	AK053042
ASMM9PARTA047863	0.035974	0.406385	2.62311	uc007vgp.1
ASMM9PARTA004080	0.00397093	0.259197	1.69878	AK048779
ASMM9PARTA014392	0.0134223	0.318155	1.52641	ENSMUST00000129312
ASMM9PARTA002641	0.0334865	0.398541	1.74527	AK036481
ASMM9PARTA049934	0.0126479	0.313847	2.43647	uc008zqo.1
ASMM9PARTA016228	0.0177861	0.335305	1.83921	ENSMUST00000141455
ASMM9PARTA018522	0.0415417	0.419352	3.25762	ENSMUST00000162770
ASMM9PARTA017592	0.00896061	0.302204	1.57426	ENSMUST00000154720
ASMM9PARTA003881	0.00807675	0.295288	2.05136	AK047028
ASMM9PARTA019282	0.0169518	0.332405	1.533	ENSMUST00000166720
ASMM9PARTA013605	0.0370932	0.408361	1.51683	ENSMUST00000122449
CUST_150_PI426073487	0.0112766	0.308023	2.88231	uc.152+
ASMM9PARTA008243	0.0328158	0.395847	2.13148	AK157210
ASMM9PARTA009227	0.0420766	0.420522	1.81375	ENSMUST00000056948
ASMM9PARTA002895	0.037815	0.40936	1.59874	AK039230
ASMM9PARTA002671	0.0483533	0.432951	1.52576	AK036896
ASMM9PARTA016228	0.0177861	0.335305	1.83921	ENSMUST00000141455
DV051927_P1	0.0109979	0.308019	2.50817	DV051927
ASMM9PARTA006828	0.000862638	0.211343	1.54082	AK139402
ASMM9PARTA007569	0.000543422	0.211111	1.61965	AK143140
ASMM9PARTA007619	0.0062563	0.281137	1.76542	AK146570
MM9LINCRNAEXON11178-_P1	0.043336	0.422759	2.60461	MM9LINCRNAEXON11178-
ASMM9PARTA000399	0.0334903	0.398541	1.55483	AK007104
ASMM9PARTA050766	0.0307146	0.389694	1.54701	uc009hik.1
ASMM9PARTA009009	0.0318677	0.393004	1.61474	AK158912
ASMM9PARTA047512	0.0108476	0.307584	2.28601	uc007qai.1
ASMM9PARTA010344	0.00191706	0.233615	1.72947	ENSMUST00000116469
ASMM9PARTA051623	0.0171557	0.333013	1.76292	uc009rdl.1
ASMM9PARTA015370	0.0167914	0.332405	1.60255	ENSMUST00000137457
ASMM9PARTA014294	0.0103475	0.306659	1.54159	ENSMUST00000125609
ASMM9PARTA051356	0.0472431	0.430293	1.53887	uc009mqb.1
ASMM9PARTA046236	0.0379189	0.40936	1.98153	uc007byo.1
ASMM9PARTA006252	0.00315879	0.240638	1.54616	AK132396
CUST_191_PI426409190	0.0196672	0.346018	1.79247	AK157033
ASMM9PARTA049934	0.0126479	0.313847	2.43647	uc008zqo.1
ASMM9PARTA007102	0.00254002	0.238618	2.32046	AK141672
ASMM9PARTA004328	7.93394e-05	0.154185	1.53773	AK052414
ASMM9PARTA050982	0.0250188	0.372389	1.51279	uc009pcd.1
ASMM9PARTA008792	0.00606986	0.280887	1.88483	AK163925
ASMM9PARTA003560	0.000605718	0.211343	1.69576	AK044233
ASMM9PARTA048710	0.00207223	0.238123	1.69247	uc008chb.1
ASMM9PARTA004466	0.042161	0.42092	1.85059	AK053740
ASMM9PARTA048925	0.000897857	0.211343	1.53184	uc008ffq.1
ASMM9PARTA049541	0.0102193	0.306324	1.55548	uc008scb.1
ASMM9PARTA048710	0.00207223	0.238123	1.69247	uc008chb.1
ASMM9PARTA045664	0.000223674	0.162073	1.57984	NR_027853
ASMM9PARTA000430	0.0013094	0.220605	2.09497	AK007259
MM9LINCRNAEXON11122-_P1	0.00282866	0.239898	2.08188	MM9LINCRNAEXON11122-
ASMM9PARTA004773	0.0132431	0.316442	1.56692	AK078624
humanlincRNA0255+_P1	0.0459389	0.427506	2.03325	humanlincRNA0255+
ASMM9PARTA049275	0.000334766	0.175868	1.64682	uc008onz.1
ASMM9PARTA006159	0.0112763	0.308023	2.00508	AK089549
ASMM9PARTA045127	0.0178465	0.335665	1.68757	NR_015525
MM9LINCRNAEXON11972-_P1	0.0122653	0.313572	1.86463	MM9LINCRNAEXON11972-
ASMM9PARTA048710	0.00207223	0.238123	1.69247	uc008chb.1
ASMM9PARTA007803	0.0284134	0.383184	2.30076	AK145157
MM9LINCRNAEXON11540-_P1	0.0333779	0.398541	2.07121	MM9LINCRNAEXON11540-
ASMM9PARTA049231	0.0270603	0.379508	1.92411	uc008mag.1
ASMM9PARTA014112	0.000426478	0.190225	1.5528	ENSMUST00000128815
ASMM9PARTA017592	0.00896061	0.302204	1.57426	ENSMUST00000154720
ASMM9PARTA048710	0.00207223	0.238123	1.69247	uc008chb.1
ASMM9PARTA009433	0.046767	0.429389	2.32	ENSMUST00000044101
ASMM9PARTA046065	0.000514013	0.211111	1.52029	uc007ckw.1
ASMM9PARTA007608	0.0117324	0.308931	1.62236	AK144404
ASMM9PARTA005953	0.0138224	0.319507	1.54671	AK088998
ASMM9PARTA004586	0.00882319	0.300588	1.66861	AK076489
ASMM9PARTA049442	0.0496239	0.434341	1.5377	uc008oga.1
ASMM9PARTA002139	0.00261496	0.238618	1.55152	AK031663
ASMM9PARTA001814	0.00767579	0.295288	1.52073	AK021266
ASMM9PARTA004259	0.0461977	0.427506	1.72306	AK051383
ASMM9PARTA008686	0.0347226	0.40162	1.80527	AK158500
ASMM9PARTA007569	0.000543422	0.211111	1.61965	AK143140
AV469754_P1	0.0036996	0.252881	1.50225	AV469754
ASMM9PARTA048710	0.00207223	0.238123	1.69247	uc008chb.1
ASMM9PARTA004022	0.0041399	0.259916	1.6357	AK048117
ASMM9PARTA003337	0.00751251	0.295288	1.92948	AK042584
CA979239_P1	0.0318736	0.393004	1.93823	CA979239
ASMM9PARTA007805	0.0296365	0.388436	1.55174	AK145502
MM9LINCRNAEXON11557-_P1	0.0312691	0.391174	1.52776	MM9LINCRNAEXON11557-
ASMM9PARTA009270	0.00108739	0.211343	1.75074	AK172317
ASMM9PARTA016062	0.0489147	0.434341	1.51715	ENSMUST00000141627
ASMM9PARTA017706	0.0422061	0.42092	1.67059	ENSMUST00000153814
ASMM9PARTA050481	0.0235264	0.367244	1.63407	uc009add.1
ASMM9PARTA000385	0.00898356	0.302204	1.69785	AK007019
ASMM9PARTA000993	0.0128305	0.315524	1.72794	AK015637
ASMM9PARTA045236	0.0398929	0.415237	2.02184	NR_026831
ASMM9PARTA015486	0.0461249	0.427506	1.52366	ENSMUST00000138402
CUST_754_PI426073487	0.0442493	0.425465	1.53103	uc.275-
ASMM9PARTA005294	0.0455686	0.426923	1.86578	AK082081
ASMM9PARTA005514	0.0338752	0.399291	1.83186	AK083897
ASMM9PARTA008548	0.0147477	0.325927	1.64185	AK158591
MM9LINCRNAEXON11960-_P1	0.00917385	0.304774	1.75391	MM9LINCRNAEXON11960-
ASMM9PARTA051414	0.0418711	0.420038	1.72507	uc009ofz.1
CUST_191_PI426409190	0.0196672	0.346018	1.79247	AK157033
ASMM9PARTA007569	0.000543422	0.211111	1.61965	AK143140
ASMM9PARTA004223	0.0406068	0.416173	1.50538	AK050898
ASMM9PARTA008686	0.0347226	0.40162	1.80527	AK158500
CUST_382_PI426073487	0.0118051	0.308931	2.61634	uc.384+
MM9LINCRNAEXON11957-_P1	0.00549981	0.27595	1.87584	MM9LINCRNAEXON11957-
ASMM9PARTA003421	0.0205283	0.353681	1.92795	AK043190
ASMM9PARTA017592	0.00896061	0.302204	1.57426	ENSMUST00000154720
MM9LINCRNAEXON11959-_P1	0.0181691	0.337029	1.87473	MM9LINCRNAEXON11959-
ASMM9PARTA048306	0.0225796	0.362567	1.83484	uc008dwu.1
ASMM9PARTA005872	0.000769901	0.211343	1.5096	AK087746
ASMM9PARTA005459	0.00904646	0.302629	2.10757	AK085006
ASMM9PARTA049442	0.0496239	0.434341	1.5377	uc008oga.1
ASMM9PARTA006994	0.0199692	0.348283	1.54775	AK137112
ASMM9PARTA051426	0.00369138	0.252881	1.6364	uc009lrv.1
ASMM9PARTA049442	0.0496239	0.434341	1.5377	uc008oga.1
ASMM9PARTA050100	0.00750888	0.295288	1.54867	uc008xkb.1
ASMM9PARTA017706	0.0422061	0.42092	1.67059	ENSMUST00000153814
ASMM9PARTA017592	0.00896061	0.302204	1.57426	ENSMUST00000154720
CUST_170_PI426409190	0.0428646	0.421612	2.22356	AK136386
ASMM9PARTA008726	0.00563736	0.276633	1.8441	AK158567
ASMM9PARTA006726	0.00215808	0.238123	1.7597	AK133765
ASMM9PARTA004204	0.0135728	0.318319	1.59828	AK050750
ASMM9PARTA007272	0.0118156	0.308931	1.60921	AK140000
MM9LINCRNAEXON10860-_P1	0.0489977	0.434341	2.35	MM9LINCRNAEXON10860-
ASMM9PARTA048710	0.00207223	0.238123	1.69247	uc008chb.1
ASMM9PARTA009905	0.0195547	0.345051	1.52564	ENSMUST00000104935
ASMM9PARTA000640	0.0168385	0.332405	2.02361	AK012862
ASMM9PARTA001378	0.0104178	0.306659	1.70014	AK017910
ASMM9PARTA000775	0.0258456	0.374479	1.76543	AK014615
ASMM9PARTA018896	0.0295689	0.388436	1.54861	ENSMUST00000167415
MM9LINCRNAEXON11374+_P1	0.0136749	0.318852	1.53672	MM9LINCRNAEXON11374+
ASMM9PARTA048443	0.0489954	0.434341	1.53334	uc008czh.1
MM9LINCRNAEXON11767-_P1	0.0381784	0.409828	1.76354	MM9LINCRNAEXON11767-

## Sheet: up_test_vs_control mRNA
ProbeName	p-value	FDR	Fold Change	seqname
ASMM9PARTA031729	0.0194004	0.177314	1.66689	NM_013653
ASMM9PARTA033784	0.0188798	0.174895	2.8138	NM_024277
ASMM9PARTA020673	0.000700482	0.0579298	1.85015	NM_001033221
ASMM9PARTA035334	0.000295468	0.0451647	2.05225	NM_026778
ASMM9PARTA025964	0.00533471	0.116351	1.64503	NM_001167949
ASMM9PARTA028034	0.015063	0.162829	1.90161	NM_008198
ASMM9PARTA026074	0.0140485	0.160162	1.57016	NM_001171801
ASMM9PARTA030532	0.00134472	0.073035	1.50133	NM_010576
ASMM9PARTA043507	0.0409177	0.218259	1.70953	NM_178685
ASMM9PARTA023612	0.0163437	0.166791	2.16279	NM_001113180
ASMM9PARTA027795	0.00510108	0.114707	1.57348	NM_007709
ASMM9PARTA040089	0.000601419	0.0567912	1.55719	NM_146010
ASMM9PARTA031994	0.00778122	0.132237	2.02996	NM_015783
ASMM9PARTA021259	0.0074611	0.131231	1.62126	NM_001039181
ASMM9PARTA037827	0.0249907	0.189248	2.00602	NM_030256
ASMM9PARTA025933	0.0381687	0.213896	1.66518	NM_001170853
ASMM9PARTA029934	0.00416622	0.108654	1.71878	NM_010475
ASMM9PARTA032374	0.0271142	0.193902	2.7102	NM_019389
ASMM9PARTA026129	0.00219028	0.0857058	1.71145	NM_001168679
ASMM9PARTA043523	0.0273818	0.19501	1.57723	NM_181586
ASMM9PARTA043081	0.0454141	0.226122	1.54226	NM_178142
ASMM9PARTA020308	0.00151234	0.0763113	2.60333	NM_001013824
ASMM9PARTA044733	0.0475707	0.229984	1.58469	NM_207267
ASMM9PARTA028164	0.0409053	0.218259	3.05682	NM_008331
ASMM9PARTA031997	0.00960366	0.142079	1.50044	NM_015799
ASMM9PARTA024222	0.00100245	0.0642748	2.04074	NM_001146080
ASMM9PARTA029877	0.0211777	0.181962	1.52682	NM_010156
ASMM9PARTA039734	0.0227605	0.186273	1.55344	NM_145831
ASMM9PARTA022410	0.0238834	0.187714	1.61722	NM_001081215
ASMM9PARTA026445	0.0043583	0.109385	1.61611	NM_001177573
ASMM9PARTA029824	0.00207325	0.0834951	1.5462	NM_010315
ASMM9PARTA026390	0.00180059	0.0794217	2.58222	NM_001177565
ASMM9PARTA021239	0.000285199	0.0447948	1.7509	NM_001033877
ASMM9PARTA031327	0.00160909	0.077639	1.71431	NM_011825
CUST_294_PI426409190	0.000213691	0.0396784	1.73415	NM_013549
ASMM9PARTA027984	0.0471964	0.229549	2.61901	NM_008040
ASMM9PARTA037472	0.0243361	0.18849	1.76252	NM_030017
ASMM9PARTA025499	0.0181469	0.173018	1.57166	NM_001164231
ASMM9PARTA037867	0.000474101	0.0524921	1.58585	NM_030711
ASMM9PARTA020031	0.021391	0.182242	1.84911	NM_001013371
ASMM9PARTA032771	0.000784557	0.0581681	1.75344	NM_019949
ASMM9PARTA020210	0.00126257	0.0705094	1.62632	NM_001025102
ASMM9PARTA029027	0.0100355	0.143741	1.62999	NM_009183
ASMM9PARTA026006	0.0335325	0.205429	1.52136	NM_001168491
ASMM9PARTA026444	0.00601675	0.12227	1.91831	NM_001177564
ASMM9PARTA021804	0.000925014	0.0622749	1.96293	NM_001042634
ASMM9PARTA028239	0.0227368	0.186273	1.57563	NM_008317
ASMM9PARTA029617	0.000323406	0.0474524	2.05963	NM_009846
ASMM9PARTA036586	0.0416168	0.21939	1.6461	NM_028543
ASMM9PARTA030374	5.11187e-05	0.0223453	1.55919	NM_010937
ASMM9PARTA022537	0.0474417	0.229825	1.82686	NM_001085421
ASMM9PARTA033711	0.029188	0.197846	1.53128	NM_022020
ASMM9PARTA032044	0.0200491	0.179374	1.64074	NM_013669
ASMM9PARTA021854	0.0304437	0.199866	1.57716	NM_001080941
ASMM9PARTA045047	0.0169503	0.169681	2.3853	NM_207635
ASMM9PARTA020438	0.0109179	0.148519	1.50112	NM_001013028
ASMM9PARTA023670	0.0239722	0.187714	1.8731	NM_001130193
ASMM9PARTA023252	0.0450753	0.225881	1.73365	NM_001113375
ASMM9PARTA042277	0.00431434	0.108933	1.6867	NM_173868
ASMM9PARTA044589	0.041905	0.219801	1.72946	NM_207031
ASMM9PARTA037578	0.00929762	0.140752	1.60703	NM_030137
ASMM9PARTA028227	0.00457841	0.110419	1.78066	NM_008752
ASMM9PARTA023946	0.000360007	0.0478632	1.7496	NM_001142750
ASMM9PARTA022459	0.0462164	0.227481	1.59005	NM_001081956
ASMM9PARTA042044	0.0414789	0.219216	1.64715	NM_172769
ASMM9PARTA029590	0.0400814	0.216526	1.73006	NM_010106
ASMM9PARTA025728	0.046092	0.227433	1.67963	NM_001167923
ASMM9PARTA040995	0.0463464	0.227741	1.52029	NM_153526
ASMM9PARTA029159	0.0112614	0.149265	3.40569	NM_009078
ASMM9PARTA022348	0.03279	0.204163	3.73718	NM_001081249
ASMM9PARTA027237	0.0236697	0.18745	1.54084	NM_001198809
ASMM9PARTA036469	0.0340317	0.20661	1.57187	NM_028266
ASMM9PARTA037766	0.01344	0.157631	1.91511	NM_030712
ASMM9PARTA022905	0.00347594	0.102709	1.80158	NM_001105254
ASMM9PARTA033559	0.0334654	0.205373	2.12649	NM_023871
ASMM9PARTA039435	0.00773966	0.132228	1.53921	NM_145379
ASMM9PARTA023749	0.014085	0.160162	2.14927	NM_001139519
ASMM9PARTA034683	0.00454971	0.110057	1.76311	NM_025815
ASMM9PARTA027341	0.0270963	0.193841	1.60091	NM_007699
ASMM9PARTA031445	0.00924203	0.140214	2.1242	NM_013548
ASMM9PARTA029534	0.0334621	0.205373	2.4479	NM_009616
ASMM9PARTA043846	0.00921138	0.140144	1.72676	NM_183315
ASMM9PARTA026299	0.0150998	0.162918	1.54647	NM_001168680
ASMM9PARTA043001	0.0434048	0.222452	1.80401	NM_177763
ASMM9PARTA024914	0.0486061	0.231806	1.55368	NM_001163105
ASMM9PARTA033277	0.0172072	0.170891	2.68718	NM_021274
ASMM9PARTA043324	0.0135449	0.157989	1.52919	NM_178214
ASMM9PARTA037528	0.0491458	0.232556	2.43921	NM_029687
ASMM9PARTA023291	0.0429165	0.221922	1.52258	NM_001122734
ASMM9PARTA036730	0.00126354	0.0705094	3.48856	NM_028903
ASMM9PARTA025381	0.0138786	0.159719	1.58143	NM_001164569
ASMM9PARTA028389	0.0232809	0.186934	2.27567	NM_008401
ASMM9PARTA029614	0.0096363	0.142108	1.89133	NM_009807
ASMM9PARTA026678	0.000609899	0.0568751	2.60007	NM_001177574
ASMM9PARTA023682	0.025471	0.190502	1.78151	NM_001141950
ASMM9PARTA020612	0.0343384	0.207156	2.16954	NM_001033465
ASMM9PARTA028248	0.00302562	0.0955369	1.50222	NM_008479
ASMM9PARTA031377	0.0433147	0.222316	3.58064	NM_013517
ASMM9PARTA035591	0.00828038	0.136266	1.58031	NM_027239
ASMM9PARTA032314	0.0261871	0.191582	1.62736	NM_016809
ASMM9PARTA038227	0.0389334	0.215059	3.86032	NM_133251
ASMM9PARTA021220	0.0249144	0.189248	2.11648	NM_001039555
ASMM9PARTA042084	0.0248769	0.189248	1.5162	NM_172803
ASMM9PARTA021508	0.00575694	0.120072	1.66324	NM_001080126
ASMM9PARTA022692	0.0472921	0.22972	1.93291	NM_001104926
ASMM9PARTA024546	0.0378945	0.213336	1.82457	NM_001159953
ASMM9PARTA028882	0.0167546	0.168526	2.63962	NM_009077
ASMM9PARTA030859	0.047034	0.229025	1.62081	NM_011579
ASMM9PARTA034167	0.00424894	0.108765	1.7586	NM_024460
ASMM9PARTA043835	0.00560265	0.118862	1.57874	NM_183088
ASMM9PARTA040269	0.0181082	0.172939	2.43785	NM_146260
ASMM9PARTA031974	0.0109992	0.148683	1.73841	NM_013725
ASMM9PARTA024232	0.00306079	0.0962841	1.57027	NM_001159534
ASMM9PARTA034497	0.00808863	0.134132	1.50168	NM_025404
ASMM9PARTA033271	0.00257885	0.089989	1.6061	NM_020283
ASMM9PARTA035406	0.0224742	0.185798	1.55347	NM_026919
ASMM9PARTA026775	0.00818017	0.135147	1.60499	NM_001199307
ASMM9PARTA041035	0.0365487	0.211523	1.70413	NM_153173
ASMM9PARTA042831	0.04826	0.23081	1.83742	NM_176966
ASMM9PARTA032601	0.00360499	0.103759	1.56048	NM_016958
ASMM9PARTA037631	0.0459668	0.227266	1.53376	NM_053137
ASMM9PARTA027603	0.0087512	0.138904	1.5261	NM_007529
ASMM9PARTA027276	0.0254414	0.190487	1.55758	NM_001198987
ASMM9PARTA034602	0.0237015	0.18745	1.5207	NM_025464
ASMM9PARTA033539	0.0245196	0.188908	1.50728	NM_021704
ASMM9PARTA038107	0.000292424	0.0451151	1.52106	NM_054045
ASMM9PARTA022780	0.00220732	0.0857058	1.6799	NM_001085549
ASMM9PARTA037749	0.0286266	0.19661	1.58228	NM_029861
ASMM9PARTA030152	0.00300925	0.0955369	4.00909	NM_010933
ASMM9PARTA026212	0.0184328	0.17367	1.59117	NM_001177400
ASMM9PARTA023523	0.00183854	0.0794217	2.70788	NM_001122662
ASMM9PARTA044713	0.000429385	0.0506144	1.88015	NM_199473
ASMM9PARTA031376	0.00966041	0.142145	2.3509	NM_013496
ASMM9PARTA020609	0.0281985	0.195904	1.58854	NM_001033450
ASMM9PARTA021825	0.021333	0.182242	1.56797	NM_001080967
ASMM9PARTA034175	8.15889e-06	0.0122546	2.42804	NM_025427
ASMM9PARTA022461	0.00259898	0.089989	1.85268	NM_001081983
ASMM9PARTA035120	0.0345168	0.207635	1.70879	NM_025978
ASMM9PARTA030840	0.00830125	0.136395	4.78054	NM_011287
ASMM9PARTA021375	0.0442942	0.224248	1.58665	NM_001037713
ASMM9PARTA028297	0.0407881	0.218098	2.04017	NM_008656
ASMM9PARTA032888	0.0126455	0.155681	1.74722	NM_020265
ASMM9PARTA044220	0.0228463	0.186273	2.07388	NM_199065
ASMM9PARTA028971	0.0188925	0.174935	1.5604	NM_009413
ASMM9PARTA029651	0.00151213	0.0763113	1.65848	NM_009749
ASMM9PARTA032288	0.0160613	0.165845	1.85243	NM_018734
ASMM9PARTA027361	0.0272156	0.194231	1.6667	NM_007462
ASMM9PARTA036993	0.0254419	0.190487	1.53557	NM_029348
