# Supplementary material for: Author Correction: Identification of MyoD-Responsive Transcripts Reveals a Novel Long Non-coding RNA (lncRNA-AK143003) that Negatively Regulates Myoblast Differentiation
Source: Sci Rep. 2023 Feb 2;13:1937. doi: 10.1038/s41598-023-28986-2 (PMC9894926; doi:10.1038/s41598-023-28986-2)
Supplement: Supplementary file 2 — Supplementary Table 2. [file 41598_2023_28986_MOESM2_ESM.xls]

## Sheet: down_test_vs_control
ProbeName	P-value	FDR	Fold change	Seqname
ASMM9PARTA047922	0.0416654	0.419546	1.89721	uc007vth.1
ASMM9PARTA051813	0.00145239	0.230286	1.83775	uc009sfx.1
ASMM9PARTA048533	0.00557819	0.276212	2.14541	uc008afl.1
ASMM9PARTA013952	0.0297685	0.388436	1.50811	ENSMUST00000124392
ASMM9PARTA005149	0.0378456	0.40936	1.61119	AK081614
ASMM9PARTA018746	0.00151298	0.233615	1.66571	ENSMUST00000164149
ASMM9PARTA016435	0.0405162	0.416026	1.57576	ENSMUST00000146834
ASMM9PARTA019516	0.000841537	0.211343	4.29523	ENSMUST00000171480
ASMM9PARTA012183	0.0211077	0.356718	2.15885	ENSMUST00000120806
ASMM9PARTA048501	0.0111866	0.308023	1.85476	uc008aiu.1
ASMM9PARTA012545	0.000837869	0.211343	1.61811	ENSMUST00000120431
ASMM9PARTA005218	0.0472132	0.430293	1.51295	AK082258
ASMM9PARTA045415	0.0076264	0.295288	2.19293	NR_024029
ASMM9PARTA049092	0.0270469	0.379508	1.50081	uc008kbg.1
ASMM9PARTA046551	5.7788e-06	0.0592801	2.62655	uc007cua.1
MM9LINCRNAEXON10434+_P1	0.0396951	0.414894	1.53375	MM9LINCRNAEXON10434+
ASMM9PARTA012879	0.0398327	0.415181	1.75649	ENSMUST00000121443
ASMM9PARTA005685	0.0348623	0.402345	1.57119	AK085893
BY360998_P1	0.0227174	0.363811	1.69446	BY360998
ASMM9PARTA050081	0.0380503	0.40936	2.1513	uc008ypu.1
ASMM9PARTA019326	0.0229985	0.364364	1.64924	ENSMUST00000167752
ASMM9PARTA016631	0.0478425	0.43166	1.71587	ENSMUST00000146801
ASMM9PARTA045857	0.0050544	0.268512	1.54379	NR_029475
ASMM9PARTA010267	0.0404112	0.415847	1.90703	ENSMUST00000110050
ASMM9PARTA007980	0.0444139	0.426132	1.59644	AK144424
ASMM9PARTA007778	0.00149653	0.233615	1.7627	AK149633
ASMM9PARTA015129	0.000536602	0.211111	1.69783	ENSMUST00000136759
ASMM9PARTA003348	0.0152018	0.327678	1.55409	AK042611
ASMM9PARTA019326	0.0229985	0.364364	1.64924	ENSMUST00000167752
MM9LINCRNAEXON12120+_P1	0.0181675	0.337029	1.87289	MM9LINCRNAEXON12120+
CN686219_P1	0.0258325	0.374479	1.56836	CN686219
CB234003_P1	0.0382754	0.409828	3.2184	CB234003
ASMM9PARTA002614	0.0147677	0.325927	1.76192	AK036162
ASMM9PARTA045542	0.0156152	0.327678	1.81954	NR_030773
ASMM9PARTA010501	0.0403206	0.415847	2.00301	ENSMUST00000117795
ASMM9PARTA011890	0.00168507	0.233615	1.5183	ENSMUST00000119836
ASMM9PARTA048397	0.0211341	0.356718	2.24376	uc008bvb.1
ASMM9PARTA000804	0.00321778	0.240638	1.74885	AK014864
ASMM9PARTA051202	0.0394296	0.414717	1.78099	uc009pwn.1
ASMM9PARTA045443	0.0484893	0.433904	1.60216	NR_029428
ASMM9PARTA047847	0.00345156	0.245526	1.93752	uc007tqc.1
ASMM9PARTA011340	0.00563734	0.276633	2.09129	ENSMUST00000119030
ASMM9PARTA045095	0.0187784	0.340637	1.61198	NR_003946
ASMM9PARTA006132	0.00177365	0.233615	1.6563	AK089598
ASMM9PARTA045931	0.0141828	0.322245	1.77542	NR_033148
ASMM9PARTA047176	0.0102911	0.306324	2.20631	uc007jyh.1
ASMM9PARTA046314	0.0130669	0.315524	1.6585	uc007dlh.1
ASMM9PARTA013589	0.0262105	0.375939	2.07839	ENSMUST00000122048
ASMM9PARTA047394	0.026083	0.375608	1.55212	uc007ned.1
ASMM9PARTA013952	0.0297685	0.388436	1.50811	ENSMUST00000124392
ASMM9PARTA048957	0.0357626	0.405545	1.74814	uc008kuq.1
CN686219_P1	0.0258325	0.374479	1.56836	CN686219
ASMM9PARTA019299	0.0111931	0.308023	3.08951	ENSMUST00000168951
BQ443209_P1	0.00010596	0.154185	2.17061	BQ443209
ASMM9PARTA000099	0.0178052	0.335305	2.00572	AK004128
MM9LINCRNAEXON11639-_P1	0.00391694	0.258212	2.06685	MM9LINCRNAEXON11639-
ASMM9PARTA012617	0.0488052	0.434341	2.82863	ENSMUST00000120853
ASMM9PARTA010339	0.0476822	0.431159	2.25833	ENSMUST00000112099
ASMM9PARTA014700	0.0181982	0.337029	1.91919	ENSMUST00000131649
AK014388_P1	0.00483086	0.267093	1.51532	AK014388
ASMM9PARTA012475	0.00784212	0.295288	2.62075	ENSMUST00000120494
MM9LINCRNAEXON11777+_P1	0.0397342	0.414894	2.13311	MM9LINCRNAEXON11777+
ASMM9PARTA013952	0.0297685	0.388436	1.50811	ENSMUST00000124392
ASMM9PARTA010924	0.0103984	0.306659	2.79	ENSMUST00000117777
ASMM9PARTA014494	0.00572833	0.276633	1.57977	ENSMUST00000131577
ASMM9PARTA019326	0.0229985	0.364364	1.64924	ENSMUST00000167752
ASMM9PARTA000534	0.00261151	0.238618	2.94964	AK009593
CN686219_P1	0.0258325	0.374479	1.56836	CN686219
CUST_328_PI426073487	0.0160578	0.330288	1.62946	uc.330+
ASMM9PARTA045156	0.0392341	0.413926	1.90186	NR_002687
MM9LINCRNAEXON11038+_P1	0.0274488	0.379947	2.33748	MM9LINCRNAEXON11038+
ASMM9PARTA012798	0.00114596	0.213076	1.51391	ENSMUST00000120905
ASMM9PARTA001359	0.00410299	0.259916	1.90397	AK017535
ASMM9PARTA047176	0.0102911	0.306324	2.20631	uc007jyh.1
ASMM9PARTA016901	0.0196473	0.346018	1.64393	ENSMUST00000147594
ASMM9PARTA011284	0.0288383	0.385224	2.46061	ENSMUST00000118568
ASMM9PARTA007487	0.0167125	0.332405	1.56475	AK140993
ASMM9PARTA008152	0.0209888	0.356012	1.61204	AK156398
ASMM9PARTA014160	0.0328353	0.395847	1.75962	ENSMUST00000126080
ASMM9PARTA011123	0.0184236	0.338651	3.05873	ENSMUST00000118572
ASMM9PARTA045388	0.0170393	0.332405	1.59585	NR_027648
ASMM9PARTA003346	0.0411111	0.417103	1.70933	AK042604
ASMM9PARTA048025	0.0249899	0.372389	1.81126	uc007vwv.1
ASMM9PARTA045280	0.000799818	0.211343	1.67376	NR_027677
ASMM9PARTA046551	5.7788e-06	0.0592801	2.62655	uc007cua.1
CN686219_P1	0.0258325	0.374479	1.56836	CN686219
ASMM9PARTA013581	0.0114842	0.308931	1.50378	ENSMUST00000123269
ASMM9PARTA009797	0.000971344	0.211343	3.45318	ENSMUST00000099699
ASMM9PARTA012528	0.0098865	0.305421	2.09883	ENSMUST00000121016
ASMM9PARTA019364	0.000970091	0.211343	1.50476	ENSMUST00000168516
ASMM9PARTA019007	0.0252936	0.373045	2.39175	ENSMUST00000165915
ASMM9PARTA046732	0.00664321	0.28853	1.91544	uc007mjk.1
ASMM9PARTA010703	0.0139609	0.320182	2.01681	ENSMUST00000117954
ASMM9PARTA047530	0.0183658	0.338453	1.59841	uc007udj.1
ASMM9PARTA050627	0.0262424	0.375939	1.72836	uc009bln.1
ASMM9PARTA049770	0.00426055	0.260755	2.42289	uc008rxf.1
ASMM9PARTA051778	0.00792055	0.295288	1.59519	uc009str.1
ASMM9PARTA000820	0.0271057	0.379508	1.52208	AK014935
ASMM9PARTA013017	0.0371861	0.408361	3.03533	ENSMUST00000121757
ASMM9PARTA008791	0.0455767	0.426923	1.62478	AK163180
MM9LINCRNAEXON10404-_P1	0.0228048	0.364364	1.55312	MM9LINCRNAEXON10404-
ASMM9PARTA011557	0.0155818	0.327678	1.72596	ENSMUST00000118754
ASMM9PARTA011045	0.0204611	0.353681	3.05023	ENSMUST00000118172
ASMM9PARTA003796	0.0447467	0.426588	2.29651	AK046211
MM9LINCRNAEXON11592+_P1	0.032853	0.395847	2.47634	MM9LINCRNAEXON11592+
ASMM9PARTA045857	0.0050544	0.268512	1.54379	NR_029475
ASMM9PARTA045669	0.00484647	0.267093	1.83412	NR_027990
ASMM9PARTA010305	0.0125157	0.313847	1.70025	ENSMUST00000108749
CB234003_P1	0.0382754	0.409828	3.2184	CB234003
ASMM9PARTA013163	0.0116566	0.308931	1.65511	ENSMUST00000121836
ASMM9PARTA017278	0.00927751	0.305421	1.82527	ENSMUST00000154250
BY360998_P1	0.0227174	0.363811	1.69446	BY360998
ASMM9PARTA045481	0.0355163	0.404466	2.16186	NR_024030
ASMM9PARTA016583	0.0350945	0.403282	3.30232	ENSMUST00000144750
ASMM9PARTA007472	0.0365461	0.407359	1.5646	AK144224
ASMM9PARTA012143	0.00292666	0.24063	1.70623	ENSMUST00000120163
ASMM9PARTA007313	0.0213277	0.358257	1.50105	AK140385
ASMM9PARTA045302	0.0135555	0.318319	2.59991	NR_015483
ASMM9PARTA049055	0.0101216	0.306324	1.57983	uc008jad.1
ASMM9PARTA050329	0.00224482	0.238123	1.74039	uc009chx.1
ASMM9PARTA004229	0.0216618	0.35958	1.94831	AK050959
ASMM9PARTA013028	0.048781	0.434341	1.5973	ENSMUST00000121103
ASMM9PARTA002033	0.049788	0.434803	1.50438	AK030137
ASMM9PARTA013693	0.0472518	0.430293	1.732	ENSMUST00000122027
ASMM9PARTA051742	0.000744381	0.211343	2.69545	uc009sqw.1
ASMM9PARTA046445	0.00130828	0.220605	1.65263	uc007crv.1
ASMM9PARTA047072	0.0499605	0.435359	1.86751	uc007ltl.1
ASMM9PARTA004735	0.0198596	0.347686	1.80151	AK078180
ASMM9PARTA004975	0.00999765	0.306324	1.62183	AK080297
ASMM9PARTA047620	0.0305478	0.389694	1.51533	uc007sbu.1
ASMM9PARTA047139	0.00109554	0.211343	3.94568	uc007jsi.1
ASMM9PARTA047228	0.0450553	0.426588	1.54246	uc007otd.1
ASMM9PARTA006464	0.00723391	0.294096	2.14129	AK132310
ASMM9PARTA009274	0.000151019	0.162073	1.60717	BC022735
ASMM9PARTA019364	0.000970091	0.211343	1.50476	ENSMUST00000168516
ASMM9PARTA051291	0.0266769	0.377964	1.80752	uc009mza.1
ASMM9PARTA048851	0.0343131	0.4005	2.17788	uc008nme.1
ASMM9PARTA006132	0.00177365	0.233615	1.6563	AK089598
ASMM9PARTA045665	0.0194612	0.34441	1.56827	NR_027870
BB839219_P1	0.00290063	0.24063	1.94359	BB839219
ASMM9PARTA049449	0.0408759	0.416755	1.55458	uc008pbs.1
MM9LINCRNAEXON10584-_P1	0.00481941	0.267093	1.89408	MM9LINCRNAEXON10584-
ASMM9PARTA015625	0.0144697	0.32438	1.55222	ENSMUST00000139667
MM9LINCRNAEXON10992+_P1	0.00186923	0.233615	1.53028	MM9LINCRNAEXON10992+
ASMM9PARTA016005	0.0018398	0.233615	1.54796	ENSMUST00000143738
CUST_84_PI426409190	0.0167867	0.332405	1.88419	ENSMUST00000118603
ASMM9PARTA048862	0.0307922	0.389694	1.50153	uc008igw.1
ASMM9PARTA010305	0.0125157	0.313847	1.70025	ENSMUST00000108749
ASMM9PARTA012344	0.00753421	0.295288	1.62147	ENSMUST00000120217
ASMM9PARTA014220	0.0212954	0.358257	1.6604	ENSMUST00000124842
ASMM9PARTA006908	0.0442298	0.425465	2.35662	AK138352
ASMM9PARTA046885	0.0192622	0.342884	1.73756	uc007hdb.1
ASMM9PARTA050969	0.00255051	0.238618	2.7981	uc009mko.1
ASMM9PARTA007313	0.0213277	0.358257	1.50105	AK140385
ASMM9PARTA049454	0.00964031	0.305421	1.5433	uc008qkw.1
MM9LINCRNAEXON10292+_P1	0.0182718	0.337238	1.57557	MM9LINCRNAEXON10292+
BY360998_P1	0.0227174	0.363811	1.69446	BY360998
ASMM9PARTA012558	0.0453406	0.426635	2.04918	ENSMUST00000120823
ASMM9PARTA009437	0.0280438	0.383182	1.65265	ENSMUST00000053965
MM9LINCRNAEXON11045-_P1	0.00145327	0.230286	1.61931	MM9LINCRNAEXON11045-
ASMM9PARTA016435	0.0405162	0.416026	1.57576	ENSMUST00000146834
ASMM9PARTA004139	0.00335347	0.245271	1.6822	AK049701
ASMM9PARTA045388	0.0170393	0.332405	1.59585	NR_027648
MM9LINCRNAEXON10816+_P1	0.00193881	0.233615	1.52836	MM9LINCRNAEXON10816+
ASMM9PARTA051331	0.000163957	0.162073	2.63826	uc009nzx.1
ASMM9PARTA000537	0.00271829	0.238618	1.51876	AK009626
CN686219_P1	0.0258325	0.374479	1.56836	CN686219
ASMM9PARTA046376	0.0406313	0.416173	1.71555	uc007cwm.1
ASMM9PARTA017073	0.0216718	0.35958	1.51812	ENSMUST00000148180
ASMM9PARTA010720	0.0175602	0.333658	2.95806	ENSMUST00000117575
AK196148_P1	0.000758386	0.211343	1.6641	AK196148
CN686219_P1	0.0258325	0.374479	1.56836	CN686219
ASMM9PARTA013256	0.0236454	0.36794	2.12228	ENSMUST00000121915
ASMM9PARTA016462	0.00256727	0.238618	1.6218	ENSMUST00000146535
ASMM9PARTA019520	0.0263995	0.377141	1.79779	ENSMUST00000171650
ASMM9PARTA045626	0.0469304	0.429808	2.241	NR_033595
ASMM9PARTA047895	0.0023289	0.238358	1.97265	uc007vow.1
ASMM9PARTA048862	0.0307922	0.389694	1.50153	uc008igw.1
ASMM9PARTA003700	0.0184017	0.338597	1.9615	AK045528
ASMM9PARTA046885	0.0192622	0.342884	1.73756	uc007hdb.1
MM9LINCRNAEXON10501-_P1	0.00809416	0.295288	1.53013	MM9LINCRNAEXON10501-
ASMM9PARTA048533	0.00557819	0.276212	2.14541	uc008afl.1
CUST_61_PI426409190	0.0393496	0.414237	1.74933	ENSMUST00000118584
ASMM9PARTA015994	0.0259026	0.374479	1.61361	ENSMUST00000142774
ASMM9PARTA000101	0.00307201	0.24063	1.75506	AK004223
ASMM9PARTA051471	0.0100249	0.306324	1.8946	uc009pjk.1
ASMM9PARTA045113	0.0026892	0.238618	1.64016	NR_027759
ASMM9PARTA015994	0.0259026	0.374479	1.61361	ENSMUST00000142774
ASMM9PARTA015994	0.0259026	0.374479	1.61361	ENSMUST00000142774
ASMM9PARTA049673	0.0298336	0.388436	1.82826	uc008rhg.1
ASMM9PARTA015629	0.00460552	0.266614	1.91291	ENSMUST00000140182
ASMM9PARTA047115	0.00811907	0.295288	1.72558	uc007muu.1
ASMM9PARTA048533	0.00557819	0.276212	2.14541	uc008afl.1
ASMM9PARTA050567	0.0313794	0.391608	2.3896	uc009crv.1
ASMM9PARTA004946	0.0439663	0.42434	1.95483	AK079755
ASMM9PARTA018659	0.0118257	0.308931	2.29502	ENSMUST00000162387
ASMM9PARTA016631	0.0478425	0.43166	1.71587	ENSMUST00000146801
ASMM9PARTA047609	0.0128516	0.315524	2.0332	uc007wlp.1
ASMM9PARTA048851	0.0343131	0.4005	2.17788	uc008nme.1
ASMM9PARTA004216	0.0133786	0.317788	1.68819	AK050843
ASMM9PARTA046061	0.0221778	0.361312	2.87898	uc007bnb.1
ASMM9PARTA009246	0.000759664	0.211343	1.69463	BC040515
ASMM9PARTA045665	0.0194612	0.34441	1.56827	NR_027870
ASMM9PARTA015063	0.00759994	0.295288	1.75918	ENSMUST00000137463
ASMM9PARTA051291	0.0266769	0.377964	1.80752	uc009mza.1
CUST_541_PI426073487	0.0355839	0.404519	1.61176	uc.62-
ASMM9PARTA019299	0.0111931	0.308023	3.08951	ENSMUST00000168951
ASMM9PARTA019501	0.0459835	0.427506	1.77942	ENSMUST00000169661
ASMM9PARTA010305	0.0125157	0.313847	1.70025	ENSMUST00000108749
BY360998_P1	0.0227174	0.363811	1.69446	BY360998
ASMM9PARTA047895	0.0023289	0.238358	1.97265	uc007vow.1
ASMM9PARTA045388	0.0170393	0.332405	1.59585	NR_027648
ASMM9PARTA018560	0.0166847	0.332405	1.59077	ENSMUST00000162566
ASMM9PARTA048250	0.000365082	0.175868	1.58053	uc007yua.1
ASMM9PARTA048957	0.0357626	0.405545	1.74814	uc008kuq.1
ASMM9PARTA050969	0.00255051	0.238618	2.7981	uc009mko.1
ASMM9PARTA048801	0.0307102	0.389694	1.5516	uc008hxa.1
ASMM9PARTA017343	0.0117537	0.308931	1.72202	ENSMUST00000154452
AA896286_P1	0.0276033	0.380134	2.16456	AA896286
ASMM9PARTA005820	0.0262067	0.375939	2.04409	AK086470
ASMM9PARTA002984	0.028043	0.383182	1.64333	AK039743
CO429845_P1	0.0309287	0.389694	1.86255	CO429845
ASMM9PARTA014610	0.0300185	0.388436	1.52038	ENSMUST00000128888
CUST_343_PI426073487	0.032789	0.395847	1.62875	uc.345+
ASMM9PARTA051576	0.0168291	0.332405	2.06375	uc009rju.1
ASMM9PARTA049030	0.00487922	0.267093	2.07497	uc008lrn.1
ASMM9PARTA015994	0.0259026	0.374479	1.61361	ENSMUST00000142774
ASMM9PARTA015994	0.0259026	0.374479	1.61361	ENSMUST00000142774
ASMM9PARTA013146	0.0303274	0.389374	1.8865	ENSMUST00000121556
ASMM9PARTA048851	0.0343131	0.4005	2.17788	uc008nme.1
ASMM9PARTA045386	0.0290261	0.386176	2.14843	NR_027465
ASMM9PARTA051778	0.00792055	0.295288	1.59519	uc009str.1
ASMM9PARTA006136	0.013231	0.316442	1.74931	AK089788
ASMM9PARTA046112	0.0107636	0.307584	1.7275	NR_033578
ASMM9PARTA047843	0.0261451	0.375939	1.72182	uc007tdb.1
ASMM9PARTA051202	0.0394296	0.414717	1.78099	uc009pwn.1
ASMM9PARTA017179	0.00157702	0.233615	3.79791	ENSMUST00000149378
ASMM9PARTA014182	0.0453048	0.426588	2.04438	ENSMUST00000129409
CUST_147_PI426409190	0.000249607	0.162073	1.82852	AK037625
ASMM9PARTA048957	0.0357626	0.405545	1.74814	uc008kuq.1
ASMM9PARTA019083	0.0280729	0.383182	1.63089	ENSMUST00000166883
ASMM9PARTA049454	0.00964031	0.305421	1.5433	uc008qkw.1
ASMM9PARTA002673	0.00971893	0.305421	1.50919	AK036941
CUST_86_PI426073487	0.0343553	0.4005	1.84991	uc.88+
ASMM9PARTA050584	0.0303097	0.389355	1.54759	uc009iyx.1
ASMM9PARTA003339	0.0486117	0.434003	1.73751	AK042588
ASMM9PARTA010693	0.0305211	0.389694	1.52896	ENSMUST00000117669
ASMM9PARTA048888	0.00274421	0.238618	2.07882	uc008oeq.1
CUST_18_PI426409190	0.0225459	0.36251	1.56593	uc008dww.1
ASMM9PARTA048957	0.0357626	0.405545	1.74814	uc008kuq.1
ASMM9PARTA046551	5.7788e-06	0.0592801	2.62655	uc007cua.1
BY360998_P1	0.0227174	0.363811	1.69446	BY360998
ASMM9PARTA045931	0.0141828	0.322245	1.77542	NR_033148
ASMM9PARTA015803	0.00831104	0.297992	1.57327	ENSMUST00000141405
ASMM9PARTA051650	0.0364717	0.407359	1.86793	uc009sgg.1
ASMM9PARTA014796	0.048633	0.434003	1.60813	ENSMUST00000131790
ASMM9PARTA051471	0.0100249	0.306324	1.8946	uc009pjk.1
ASMM9PARTA007876	0.0422388	0.42092	2.7324	AK146648
ASMM9PARTA004922	0.00853523	0.298374	2.06582	AK080020
ASMM9PARTA048252	0.0182009	0.337029	2.14044	uc007yxq.1
ASMM9PARTA000881	0.0319319	0.393141	1.74941	AK015190
ASMM9PARTA044918	0.0472704	0.430293	1.69387	NR_015609
ASMM9PARTA014745	0.0126015	0.313847	1.55095	ENSMUST00000133805
ASMM9PARTA011600	0.0338968	0.399291	1.83888	ENSMUST00000118868
ASMM9PARTA015591	0.0402217	0.415847	1.65149	ENSMUST00000140409
ASMM9PARTA050635	0.0467475	0.429389	1.56143	uc009dug.1
ASMM9PARTA051798	0.0330935	0.397155	2.24797	uc009tjw.1
ASMM9PARTA014773	0.0352828	0.404018	1.54317	ENSMUST00000132440
ASMM9PARTA010840	0.0128503	0.315524	2.26187	ENSMUST00000117963
ASMM9PARTA047530	0.0183658	0.338453	1.59841	uc007udj.1
ASMM9PARTA045113	0.0026892	0.238618	1.64016	NR_027759
ASMM9PARTA048629	0.00753743	0.295288	1.55031	uc008hhq.1
CN686219_P1	0.0258325	0.374479	1.56836	CN686219
ASMM9PARTA013073	0.017983	0.33639	1.53202	ENSMUST00000121457
ASMM9PARTA045415	0.0076264	0.295288	2.19293	NR_024029
ASMM9PARTA050575	0.0418264	0.420038	2.22603	uc009gxh.1
AI536222_P1	0.0060442	0.280887	1.98333	AI536222
ASMM9PARTA051190	0.0010307	0.211343	1.50939	uc009nsi.1
ASMM9PARTA016309	0.000671061	0.211343	1.68157	ENSMUST00000143569
ASMM9PARTA011631	0.00814987	0.295288	1.77665	ENSMUST00000118857
ASMM9PARTA048957	0.0357626	0.405545	1.74814	uc008kuq.1
CB234003_P1	0.0382754	0.409828	3.2184	CB234003
ASMM9PARTA048862	0.0307922	0.389694	1.50153	uc008igw.1
ASMM9PARTA048334	0.0402265	0.415847	2.17788	uc008bwh.1
ASMM9PARTA008844	0.00856404	0.298943	1.51811	BC053715
ASMM9PARTA011061	0.0283967	0.383184	3.16936	ENSMUST00000118646
ASMM9PARTA009465	0.0250558	0.372528	2.25971	ENSMUST00000052179
ASMM9PARTA046551	5.7788e-06	0.0592801	2.62655	uc007cua.1
BQ895499_P1	0.0204911	0.353681	1.66592	BQ895499
ASMM9PARTA050730	0.0117457	0.308931	10.4738	uc009hgq.1
MM9LINCRNAEXON11909-_P1	0.0100908	0.306324	1.52011	MM9LINCRNAEXON11909-
ASMM9PARTA047099	0.02929	0.387626	1.75129	uc007qqy.1
ASMM9PARTA019326	0.0229985	0.364364	1.64924	ENSMUST00000167752
ASMM9PARTA011864	0.017196	0.33341	2.8426	ENSMUST00000119799
ASMM9PARTA010221	0.00956311	0.305421	1.61154	ENSMUST00000117165
ASMM9PARTA019516	0.000841537	0.211343	4.29523	ENSMUST00000171480
ASMM9PARTA011120	0.0209618	0.356001	2.54823	ENSMUST00000118506
ASMM9PARTA007439	0.00342292	0.245526	2.93775	AK142388
ASMM9PARTA003890	0.0223815	0.361315	1.50065	AK047092
ASMM9PARTA003642	0.000794424	0.211343	1.94784	AK044823
MM9LINCRNAEXON10993-_P1	0.000115226	0.154185	1.58841	MM9LINCRNAEXON10993-
ASMM9PARTA012045	0.000776165	0.211343	1.76378	ENSMUST00000119457
ASMM9PARTA012174	0.00154608	0.233615	3.36165	ENSMUST00000120603
ASMM9PARTA045679	0.00261602	0.238618	4.39251	NR_028421
ASMM9PARTA000820	0.0271057	0.379508	1.52208	AK014935
ASMM9PARTA046024	0.00672659	0.288565	1.91915	NR_037190
mouselincRNA0307-_P1	0.0174109	0.33351	1.5246	mouselincRNA0307-
ASMM9PARTA010178	0.0167713	0.332405	1.88103	ENSMUST00000117094
ASMM9PARTA048860	0.00559625	0.276212	1.81148	uc008hmp.1
ASMM9PARTA046731	0.034014	0.399291	2.08352	uc007ltk.1
ASMM9PARTA011795	0.0121342	0.313111	4.84306	ENSMUST00000119613
CUST_272_PI426073487	0.0148513	0.326376	1.60087	uc.274+
ASMM9PARTA010295	0.024757	0.372051	1.53971	ENSMUST00000099212
ASMM9PARTA005176	0.00752954	0.295288	2.90002	AK081526
ASMM9PARTA016207	0.0252975	0.373045	1.50721	ENSMUST00000142871
AK090059_P1	0.00620815	0.280989	1.50088	AK090059
AK011498_P1	0.00860118	0.298943	1.50131	AK011498
ASMM9PARTA016626	0.0262513	0.375939	1.96359	ENSMUST00000146393
ASMM9PARTA016183	0.000262897	0.162073	1.8627	ENSMUST00000144351
ASMM9PARTA016688	0.000209534	0.162073	1.64826	ENSMUST00000145534
ASMM9PARTA045481	0.0355163	0.404466	2.16186	NR_024030
ASMM9PARTA011361	0.00767229	0.295288	1.58523	ENSMUST00000119046
ASMM9PARTA046412	0.0275138	0.379947	2.22746	uc007coq.1
ASMM9PARTA010142	0.00797842	0.295288	2.24227	ENSMUST00000106032
ASMM9PARTA005751	0.0112362	0.308023	1.96442	AK086320
ASMM9PARTA014700	0.0181982	0.337029	1.91919	ENSMUST00000131649
ASMM9PARTA049245	0.00443612	0.264944	1.53891	uc008puw.1
ASMM9PARTA045453	0.0223759	0.361315	1.51182	NR_027809
ASMM9PARTA048888	0.00274421	0.238618	2.07882	uc008oeq.1
ASMM9PARTA048957	0.0357626	0.405545	1.74814	uc008kuq.1
ASMM9PARTA010265	0.0473663	0.430404	2.11513	ENSMUST00000101507
AK196148_P1	0.000758386	0.211343	1.6641	AK196148
ASMM9PARTA001325	9.88949e-05	0.154185	3.4341	AK017263
AA985886_P1	0.00405007	0.259916	1.74273	AA985886
ASMM9PARTA045453	0.0223759	0.361315	1.51182	NR_027809
BY791744_P1	0.0187094	0.340359	2.35571	BY791744
ASMM9PARTA047132	0.0244141	0.370987	2.00571	uc007phu.1
ASMM9PARTA006859	0.0164462	0.332405	1.875	AK138294
ASMM9PARTA016688	0.000209534	0.162073	1.64826	ENSMUST00000145534
ASMM9PARTA048862	0.0307922	0.389694	1.50153	uc008igw.1
ASMM9PARTA016844	0.0286813	0.38466	1.52199	ENSMUST00000148335
ASMM9PARTA001792	0.00101868	0.211343	10.7368	AK021071
MM9LINCRNAEXON10631-_P1	0.012413	0.313847	2.0828	MM9LINCRNAEXON10631-
ASMM9PARTA048862	0.0307922	0.389694	1.50153	uc008igw.1
ASMM9PARTA007318	0.0223057	0.361312	3.9456	AK140795
ASMM9PARTA010901	0.0431559	0.422759	1.96503	ENSMUST00000117910
MM9LINCRNAEXON11037+_P1	0.000240326	0.162073	1.70075	MM9LINCRNAEXON11037+
ASMM9PARTA048337	0.041576	0.419411	1.6761	uc008ckk.1
ASMM9PARTA012659	0.0159296	0.328774	2.39458	ENSMUST00000121150
ASMM9PARTA014700	0.0181982	0.337029	1.91919	ENSMUST00000131649
ASMM9PARTA001677	0.0129503	0.315524	1.85563	AK020475
ASMM9PARTA002646	0.0077044	0.295288	2.07088	AK036552
ASMM9PARTA011767	0.0471403	0.430083	1.56054	ENSMUST00000119106
ASMM9PARTA015892	0.0410036	0.416891	2.58532	ENSMUST00000140748
BE691366_P1	0.0222383	0.361312	1.59392	BE691366
ASMM9PARTA048860	0.00559625	0.276212	1.81148	uc008hmp.1
ASMM9PARTA045386	0.0290261	0.386176	2.14843	NR_027465
ASMM9PARTA046364	0.0446299	0.426401	1.94773	uc007gbt.1
ASMM9PARTA006771	0.0167413	0.332405	1.90024	AK135217
ASMM9PARTA046732	0.00664321	0.28853	1.91544	uc007mjk.1
ASMM9PARTA046551	5.7788e-06	0.0592801	2.62655	uc007cua.1
ASMM9PARTA045381	0.0363553	0.407197	1.64477	NR_024487
CK019636_P1	6.86576e-06	0.0592801	3.00804	CK019636
MM9LINCRNAEXON10929-_P1	0.0208168	0.354437	1.54278	MM9LINCRNAEXON10929-
ASMM9PARTA012682	0.0376393	0.40936	2.03794	ENSMUST00000120685
ASMM9PARTA050514	0.0303686	0.389611	1.75209	uc009hds.1
ASMM9PARTA048382	0.014533	0.325221	2.16614	uc007xxf.1
ASMM9PARTA018681	0.0022062	0.238123	2.64675	ENSMUST00000165796
ASMM9PARTA045207	0.0169309	0.332405	1.55224	NR_027492
ASMM9PARTA002088	0.0134855	0.318155	4.61273	AK030855
ASMM9PARTA049062	0.0103056	0.306324	2.25994	uc008kjs.1
CUST_130_PI426409190	0.0266386	0.377964	1.61424	ENSMUST00000169894
ASMM9PARTA045931	0.0141828	0.322245	1.77542	NR_033148
ASMM9PARTA048957	0.0357626	0.405545	1.74814	uc008kuq.1
ASMM9PARTA006132	0.00177365	0.233615	1.6563	AK089598
ASMM9PARTA048970	0.00195924	0.233615	1.85794	uc008grn.1
ASMM9PARTA010305	0.0125157	0.313847	1.70025	ENSMUST00000108749
ASMM9PARTA046551	5.7788e-06	0.0592801	2.62655	uc007cua.1
ASMM9PARTA048725	0.0145648	0.32536	1.58776	uc008fyz.1
ASMM9PARTA019326	0.0229985	0.364364	1.64924	ENSMUST00000167752
ASMM9PARTA007189	0.022496	0.361949	2.07143	AK139055
ASMM9PARTA013321	0.0470679	0.430083	2.29426	ENSMUST00000121667
ASMM9PARTA003084	0.0296383	0.388436	3.27341	AK040461
ASMM9PARTA046777	0.0360332	0.406385	2.43564	uc007fql.1
CN686219_P1	0.0258325	0.374479	1.56836	CN686219
ASMM9PARTA019199	0.0413906	0.418704	1.83105	ENSMUST00000170449
ASMM9PARTA050991	0.0295454	0.388436	2.46062	uc009hxr.1
ASMM9PARTA012359	0.0280129	0.383182	1.50517	ENSMUST00000119999
ASMM9PARTA013912	0.000300245	0.168179	2.90311	ENSMUST00000123644
ASMM9PARTA047629	0.00536954	0.273155	1.86962	uc007tgl.1
ASMM9PARTA010588	0.0203094	0.352175	2.37629	ENSMUST00000117426
ASMM9PARTA013318	0.00506119	0.268512	2.1896	ENSMUST00000121655
ASMM9PARTA045256	0.0497775	0.434803	1.67721	NR_027958
ASMM9PARTA049485	0.00985359	0.305421	1.78315	uc008opv.1
ASMM9PARTA003275	0.00591349	0.280089	2.09107	AK042099
ASMM9PARTA000708	0.0340565	0.399291	1.64569	AK013703
ASMM9PARTA006644	0.0450653	0.426588	1.86756	AK136354
ASMM9PARTA018320	0.0482586	0.432585	1.65765	ENSMUST00000160695
ASMM9PARTA011052	0.00680972	0.288766	1.53502	ENSMUST00000118351
ASMM9PARTA046617	0.00731745	0.295223	2.82631	uc007hxx.1
ASMM9PARTA008781	0.0103039	0.306324	1.74435	AK157644
ASMM9PARTA048163	0.015898	0.328687	2.10047	uc007wyg.1
ASMM9PARTA045481	0.0355163	0.404466	2.16186	NR_024030
ASMM9PARTA014626	0.0137185	0.319249	1.92401	ENSMUST00000130484
CB234003_P1	0.0382754	0.409828	3.2184	CB234003
ASMM9PARTA045113	0.0026892	0.238618	1.64016	NR_027759
ASMM9PARTA014494	0.00572833	0.276633	1.57977	ENSMUST00000131577
ASMM9PARTA017025	0.0265717	0.377808	2.37555	ENSMUST00000151866
ASMM9PARTA048957	0.0357626	0.405545	1.74814	uc008kuq.1
ASMM9PARTA014494	0.00572833	0.276633	1.57977	ENSMUST00000131577
ASMM9PARTA018087	0.000213125	0.162073	1.68715	ENSMUST00000160509
ASMM9PARTA046476	0.0104783	0.306659	1.89848	uc007jfc.1
ASMM9PARTA046551	5.7788e-06	0.0592801	2.62655	uc007cua.1
ASMM9PARTA048957	0.0357626	0.405545	1.74814	uc008kuq.1
ASMM9PARTA051242	0.0100845	0.306324	1.73158	uc009jxl.1
ASMM9PARTA011813	0.0279548	0.383182	2.46209	ENSMUST00000119454
MM9LINCRNAEXON10112-_P1	0.0101179	0.306324	1.67518	MM9LINCRNAEXON10112-
ASMM9PARTA010135	0.0098467	0.305421	1.6719	ENSMUST00000099216
ASMM9PARTA051291	0.0266769	0.377964	1.80752	uc009mza.1
ASMM9PARTA015781	0.002979	0.24063	1.62534	ENSMUST00000138764
ASMM9PARTA048860	0.00559625	0.276212	1.81148	uc008hmp.1
ASMM9PARTA046476	0.0104783	0.306659	1.89848	uc007jfc.1
BB839219_P1	0.00290063	0.24063	1.94359	BB839219
ASMM9PARTA013467	0.0393714	0.414285	1.52124	ENSMUST00000122305
ASMM9PARTA010939	0.00987959	0.305421	3.11955	ENSMUST00000118050
CB234003_P1	0.0382754	0.409828	3.2184	CB234003
ASMM9PARTA047895	0.0023289	0.238358	1.97265	uc007vow.1
ASMM9PARTA048536	0.0336595	0.399169	1.5152	uc008ahz.1
ASMM9PARTA047037	0.0206159	0.354176	2.426	uc007jxl.1
ASMM9PARTA045291	0.0155435	0.327678	1.87766	NR_028146
ASMM9PARTA005896	0.00290458	0.24063	1.57248	AK087841
ASMM9PARTA004133	0.0122615	0.313572	1.93273	AK049415
ASMM9PARTA009333	0.0495115	0.434341	1.95967	ENSMUST00000028621
ASMM9PARTA015994	0.0259026	0.374479	1.61361	ENSMUST00000142774
ASMM9PARTA046551	5.7788e-06	0.0592801	2.62655	uc007cua.1
ASMM9PARTA051750	0.0314699	0.391926	1.55876	uc009use.1
ASMM9PARTA018320	0.0482586	0.432585	1.65765	ENSMUST00000160695
ASMM9PARTA048957	0.0357626	0.405545	1.74814	uc008kuq.1
mouselincRNA0982+_P1	0.00680637	0.288766	3.16805	mouselincRNA0982+
ASMM9PARTA010971	0.0435319	0.423039	1.67368	ENSMUST00000118061
ASMM9PARTA014494	0.00572833	0.276633	1.57977	ENSMUST00000131577
ASMM9PARTA012545	0.000837869	0.211343	1.61811	ENSMUST00000120431
ASMM9PARTA048957	0.0357626	0.405545	1.74814	uc008kuq.1
ASMM9PARTA051043	0.0262544	0.375939	2.6175	uc009nga.1
ASMM9PARTA019332	0.00170293	0.233615	2.16328	ENSMUST00000168588
ASMM9PARTA000792	0.0031464	0.240638	2.98725	AK014724
MM9LINCRNAEXON10851-_P1	0.000426294	0.190225	1.56554	MM9LINCRNAEXON10851-
BB287582_P1	0.00113034	0.213076	1.55926	BB287582
ASMM9PARTA046314	0.0130669	0.315524	1.6585	uc007dlh.1
ASMM9PARTA010305	0.0125157	0.313847	1.70025	ENSMUST00000108749
AK171860_P1	0.000678005	0.211343	3.09261	AK171860
ASMM9PARTA048862	0.0307922	0.389694	1.50153	uc008igw.1
CUST_41_PI426409190	0.00371386	0.252881	1.71183	uc009sjz.1
BB839219_P1	0.00290063	0.24063	1.94359	BB839219
ASMM9PARTA006658	0.00637386	0.283643	1.65129	AK134706
ASMM9PARTA019326	0.0229985	0.364364	1.64924	ENSMUST00000167752
ASMM9PARTA004526	0.00679044	0.288766	1.66044	AK054383
MM9LINCRNAEXON11481-_P1	0.0248177	0.37211	1.98803	MM9LINCRNAEXON11481-
ASMM9PARTA015801	0.0247861	0.372051	1.58363	ENSMUST00000141307
ASMM9PARTA011183	0.00534603	0.272806	1.57049	ENSMUST00000118202
ASMM9PARTA009706	0.0319429	0.393141	1.54525	ENSMUST00000064013
CUST_21_PI426409190	0.00647568	0.284622	1.71506	uc008dxf.1
ASMM9PARTA010731	0.00430172	0.261644	1.58009	ENSMUST00000117837
ASMM9PARTA013596	0.00653946	0.285892	1.56892	ENSMUST00000122215
ASMM9PARTA019299	0.0111931	0.308023	3.08951	ENSMUST00000168951
ASMM9PARTA013130	0.0174958	0.33351	2.99274	ENSMUST00000121157
ASMM9PARTA017726	0.00337856	0.245526	4.61291	ENSMUST00000156387
ASMM9PARTA045388	0.0170393	0.332405	1.59585	NR_027648
ASMM9PARTA013573	0.0404887	0.416026	1.54699	ENSMUST00000122406
MM9LINCRNAEXON10899-_P1	0.037517	0.40936	1.50811	MM9LINCRNAEXON10899-
CN686219_P1	0.0258325	0.374479	1.56836	CN686219
ASMM9PARTA010711	0.0300043	0.388436	1.8031	ENSMUST00000118127
MM9LINCRNAEXON11101-_P1	0.0476001	0.430852	2.44136	MM9LINCRNAEXON11101-
ASMM9PARTA016108	0.0393281	0.414191	1.74222	ENSMUST00000142526
ASMM9PARTA048957	0.0357626	0.405545	1.74814	uc008kuq.1
ASMM9PARTA012273	0.0215795	0.35958	3.73416	ENSMUST00000120043
ASMM9PARTA050894	0.0139018	0.319926	3.22998	uc009jgk.1
ASMM9PARTA014490	0.0152532	0.327678	1.94901	ENSMUST00000131057
ASMM9PARTA010305	0.0125157	0.313847	1.70025	ENSMUST00000108749
MM9LINCRNAEXON11907-_P1	0.0336873	0.399169	1.75897	MM9LINCRNAEXON11907-
ASMM9PARTA015733	0.00291248	0.24063	1.95204	ENSMUST00000141136
MM9LINCRNAEXON12120-_P1	0.0370268	0.408361	1.90151	MM9LINCRNAEXON12120-
ASMM9PARTA050575	0.0418264	0.420038	2.22603	uc009gxh.1
ASMM9PARTA013117	0.0361086	0.406385	1.6985	ENSMUST00000121735
ASMM9PARTA051590	0.0131523	0.315524	1.51742	uc009vam.1
ASMM9PARTA017067	0.00804041	0.295288	1.50712	ENSMUST00000154027
MM9LINCRNAEXON11051-_P1	0.030992	0.390007	1.97107	MM9LINCRNAEXON11051-
ASMM9PARTA047037	0.0206159	0.354176	2.426	uc007jxl.1
ASMM9PARTA050385	0.0199328	0.348024	1.91577	uc009bgj.1
ASMM9PARTA017437	0.0179565	0.33639	1.7983	ENSMUST00000153559
ASMM9PARTA007876	0.0422388	0.42092	2.7324	AK146648
mouselincRNA0735+_P1	0.0138081	0.319507	2.14794	mouselincRNA0735+
ASMM9PARTA048862	0.0307922	0.389694	1.50153	uc008igw.1
ASMM9PARTA007400	0.00440134	0.264941	1.62054	AK142897
ASMM9PARTA046551	5.7788e-06	0.0592801	2.62655	uc007cua.1
MM9LINCRNAEXON10852-_P1	0.00245872	0.238618	1.78132	MM9LINCRNAEXON10852-
AK033774_P1	0.0128959	0.315524	1.51672	AK033774
ASMM9PARTA007487	0.0167125	0.332405	1.56475	AK140993
ASMM9PARTA045415	0.0076264	0.295288	2.19293	NR_024029
ASMM9PARTA048132	0.0305707	0.389694	1.96416	uc007vyv.1
AK171860_P1	0.000678005	0.211343	3.09261	AK171860
ASMM9PARTA011140	0.00802628	0.295288	2.37603	ENSMUST00000118327
ASMM9PARTA047530	0.0183658	0.338453	1.59841	uc007udj.1
ASMM9PARTA048565	0.0182327	0.337029	1.5414	uc008aea.1
ASMM9PARTA012545	0.000837869	0.211343	1.61811	ENSMUST00000120431
MM9LINCRNAEXON10766+_P1	0.0119026	0.310267	2.11106	MM9LINCRNAEXON10766+
ASMM9PARTA011258	0.0116357	0.308931	1.56565	ENSMUST00000118635
ASMM9PARTA047804	0.00377186	0.255194	1.59514	uc007sas.1
ASMM9PARTA010842	0.00384991	0.255452	2.23502	ENSMUST00000118019
ASMM9PARTA046159	0.0290361	0.386176	1.59311	NR_037865
ASMM9PARTA048303	0.00219748	0.238123	1.60533	uc008cqk.1
ASMM9PARTA013912	0.000300245	0.168179	2.90311	ENSMUST00000123644
ASMM9PARTA014280	0.00213688	0.238123	1.76258	ENSMUST00000127441
ASMM9PARTA048629	0.00753743	0.295288	1.55031	uc008hhq.1
ASMM9PARTA045388	0.0170393	0.332405	1.59585	NR_027648
ASMM9PARTA051190	0.0010307	0.211343	1.50939	uc009nsi.1
ASMM9PARTA007229	0.000133649	0.162073	1.54833	AK138558
ASMM9PARTA009465	0.0250558	0.372528	2.25971	ENSMUST00000052179
ASMM9PARTA018238	0.0245467	0.370987	1.51519	ENSMUST00000158423
CB234003_P1	0.0382754	0.409828	3.2184	CB234003
ASMM9PARTA016631	0.0478425	0.43166	1.71587	ENSMUST00000146801
CUST_515_PI426073487	0.00702046	0.291049	1.66685	uc.36-
mouselincRNA1235-_P1	5.4226e-05	0.145121	1.63932	mouselincRNA1235-
ASMM9PARTA011305	0.0257041	0.374479	1.9988	ENSMUST00000119238
MM9LINCRNAEXON12119+_P1	0.0229392	0.364364	3.47223	MM9LINCRNAEXON12119+
ASMM9PARTA013134	0.0252198	0.373045	1.61925	ENSMUST00000121269
ASMM9PARTA000708	0.0340565	0.399291	1.64569	AK013703
CO429845_P1	0.0309287	0.389694	1.86255	CO429845
ASMM9PARTA012651	0.0024591	0.238618	1.70151	ENSMUST00000120749
ASMM9PARTA009492	0.000767124	0.211343	1.78243	BI734957
ASMM9PARTA013952	0.0297685	0.388436	1.50811	ENSMUST00000124392
ASMM9PARTA016005	0.0018398	0.233615	1.54796	ENSMUST00000143738
ASMM9PARTA001337	0.000176983	0.162073	3.38041	AK017368
ASMM9PARTA047895	0.0023289	0.238358	1.97265	uc007vow.1
ASMM9PARTA012813	0.00656732	0.286559	2.55254	ENSMUST00000121250
ASMM9PARTA045669	0.00484647	0.267093	1.83412	NR_027990
ASMM9PARTA013321	0.0470679	0.430083	2.29426	ENSMUST00000121667
ASMM9PARTA051026	0.00139464	0.225446	1.9058	uc009irn.1
ASMM9PARTA009283	0.00119233	0.215929	1.96484	BC049675
ASMM9PARTA048851	0.0343131	0.4005	2.17788	uc008nme.1
ASMM9PARTA051471	0.0100249	0.306324	1.8946	uc009pjk.1
ASMM9PARTA050879	0.0231005	0.364612	1.87305	uc009erv.1
ASMM9PARTA010749	0.0428805	0.421612	1.55193	ENSMUST00000117395
MM9LINCRNAEXON11468-_P1	0.00864062	0.29902	2.4253	MM9LINCRNAEXON11468-
AK171860_P1	0.000678005	0.211343	3.09261	AK171860
ASMM9PARTA012083	0.00872094	0.299647	1.59263	ENSMUST00000119645
ASMM9PARTA004453	0.00103894	0.211343	1.59691	AK053634
ASMM9PARTA019326	0.0229985	0.364364	1.64924	ENSMUST00000167752
ASMM9PARTA000881	0.0319319	0.393141	1.74941	AK015190
CUST_34_PI426073487	0.0389267	0.412557	2.52079	uc.36+
ASMM9PARTA018682	0.0334023	0.398541	1.72197	ENSMUST00000165985
ASMM9PARTA013321	0.0470679	0.430083	2.29426	ENSMUST00000121667
BY360998_P1	0.0227174	0.363811	1.69446	BY360998
ASMM9PARTA049928	0.0111888	0.308023	2.06814	uc008ysr.1
ASMM9PARTA046346	8.12592e-05	0.154185	2.51722	uc007duq.1
ASMM9PARTA049727	0.00965173	0.305421	1.52661	uc008puh.1
ASMM9PARTA015994	0.0259026	0.374479	1.61361	ENSMUST00000142774
ASMM9PARTA012176	0.0132936	0.317019	2.9379	ENSMUST00000120619
ASMM9PARTA016631	0.0478425	0.43166	1.71587	ENSMUST00000146801
ASMM9PARTA049590	0.026444	0.377328	1.84784	uc008peq.1
ASMM9PARTA014638	0.0293809	0.388402	1.64147	ENSMUST00000131846
ASMM9PARTA015129	0.000536602	0.211111	1.69783	ENSMUST00000136759
MM9LINCRNAEXON10304-_P1	0.0468752	0.429618	2.03816	MM9LINCRNAEXON10304-
ASMM9PARTA019167	0.0262654	0.375939	2.61695	ENSMUST00000171004
ASMM9PARTA047099	0.02929	0.387626	1.75129	uc007qqy.1
ASMM9PARTA012944	0.0494907	0.434341	2.19939	ENSMUST00000121481
ASMM9PARTA001997	0.0473157	0.430404	2.96947	AK029821
ASMM9PARTA005477	0.0435683	0.423039	2.06847	AK083662
ASMM9PARTA009588	0.00593942	0.280089	2.03344	ENSMUST00000081370
ASMM9PARTA016631	0.0478425	0.43166	1.71587	ENSMUST00000146801
ASMM9PARTA000778	0.00304179	0.24063	1.657	AK014643
ASMM9PARTA046551	5.7788e-06	0.0592801	2.62655	uc007cua.1
ASMM9PARTA017273	0.045616	0.426923	1.63591	ENSMUST00000152828
ASMM9PARTA004797	0.0324563	0.395847	2.89392	AK078757
ASMM9PARTA018207	0.0244689	0.370987	2.10809	ENSMUST00000159301
ASMM9PARTA000778	0.00304179	0.24063	1.657	AK014643
ASMM9PARTA011509	0.0424449	0.421612	1.80038	ENSMUST00000119249
ASMM9PARTA050520	0.0219465	0.360369	2.14122	uc009bpk.1
ASMM9PARTA016631	0.0478425	0.43166	1.71587	ENSMUST00000146801
MM9LINCRNAEXON11742-_P1	0.0495648	0.434341	1.61197	MM9LINCRNAEXON11742-
mouselincRNA0582-_P1	0.0410484	0.417103	3.03642	mouselincRNA0582-
ASMM9PARTA003021	0.0111892	0.308023	1.6067	AK039971
CN686219_P1	0.0258325	0.374479	1.56836	CN686219
ASMM9PARTA017073	0.0216718	0.35958	1.51812	ENSMUST00000148180
ASMM9PARTA049257	0.0180522	0.337029	1.5415	uc008kat.1
humanlincRNA0847+_P1	0.022371	0.361315	6.51531	humanlincRNA0847+
MM9LINCRNAEXON10811-_P1	0.00544948	0.275748	1.68515	MM9LINCRNAEXON10811-
ASMM9PARTA047621	0.0452636	0.426588	1.90142	uc007scb.1
ASMM9PARTA050991	0.0295454	0.388436	2.46062	uc009hxr.1
ASMM9PARTA050267	0.00989691	0.305421	1.57137	uc008wcn.1
ASMM9PARTA004979	0.0196813	0.346018	1.72588	AK080078
ASMM9PARTA003346	0.0411111	0.417103	1.70933	AK042604
ASMM9PARTA049454	0.00964031	0.305421	1.5433	uc008qkw.1
ASMM9PARTA046716	0.0367268	0.407651	1.62859	uc007ijv.1
ASMM9PARTA002088	0.0134855	0.318155	4.61273	AK030855
ASMM9PARTA045481	0.0355163	0.404466	2.16186	NR_024030
ASMM9PARTA048484	0.025888	0.374479	1.9838	uc008gpa.1
ASMM9PARTA016631	0.0478425	0.43166	1.71587	ENSMUST00000146801
ASMM9PARTA013148	0.00574835	0.276633	2.24397	ENSMUST00000121562
ASMM9PARTA045415	0.0076264	0.295288	2.19293	NR_024029
ASMM9PARTA010091	0.000924755	0.211343	1.51255	ENSMUST00000095005
ASMM9PARTA048862	0.0307922	0.389694	1.50153	uc008igw.1
ASMM9PARTA049454	0.00964031	0.305421	1.5433	uc008qkw.1
ASMM9PARTA047092	0.0135639	0.318319	1.90073	uc007qbo.1
ASMM9PARTA010305	0.0125157	0.313847	1.70025	ENSMUST00000108749
ASMM9PARTA016631	0.0478425	0.43166	1.71587	ENSMUST00000146801
AK196148_P1	0.000758386	0.211343	1.6641	AK196148
ASMM9PARTA049066	0.000393191	0.185694	1.57105	uc008mau.1
CUST_541_PI426073487	0.0355839	0.404519	1.61176	uc.62-
ASMM9PARTA014241	0.0271923	0.379513	1.73985	ENSMUST00000127237
ASMM9PARTA049673	0.0298336	0.388436	1.82826	uc008rhg.1
ASMM9PARTA045542	0.0156152	0.327678	1.81954	NR_030773
MM9LINCRNAEXON11232-_P1	0.0128179	0.315524	1.52634	MM9LINCRNAEXON11232-
ASMM9PARTA002283	0.00876474	0.299679	1.90175	AK033431
ASMM9PARTA003572	0.0474866	0.430795	2.53728	AK044294
ASMM9PARTA001922	0.0250284	0.372389	2.08532	AK029022
ASMM9PARTA016844	0.0286813	0.38466	1.52199	ENSMUST00000148335
AV570737_P1	0.0326897	0.395847	1.82097	AV570737
ASMM9PARTA015994	0.0259026	0.374479	1.61361	ENSMUST00000142774
ASMM9PARTA015665	0.0409514	0.416755	1.76004	ENSMUST00000137371
ASMM9PARTA013388	0.0144371	0.32438	1.83932	ENSMUST00000121935
ASMM9PARTA010087	0.0272075	0.379513	1.84921	ENSMUST00000089189
ASMM9PARTA047099	0.02929	0.387626	1.75129	uc007qqy.1
ASMM9PARTA009938	0.0135263	0.318319	1.51519	ENSMUST00000099211
ASMM9PARTA050584	0.0303097	0.389355	1.54759	uc009iyx.1
ASMM9PARTA048896	0.00229445	0.238358	1.54581	uc008fqh.1
ASMM9PARTA045669	0.00484647	0.267093	1.83412	NR_027990
ASMM9PARTA000885	0.0106914	0.307584	1.63047	AK015204
ASMM9PARTA048787	0.0154035	0.327678	2.44202	uc008ezd.1
ASMM9PARTA010188	0.000978643	0.211343	1.50095	ENSMUST00000097319
ASMM9PARTA046129	0.0452271	0.426588	1.80094	uc007ayi.2
ASMM9PARTA047594	0.0159271	0.328774	1.91142	uc007twg.1
CUST_821_PI426073487	0.023925	0.36798	1.89895	uc.342-
ASMM9PARTA010102	0.0177521	0.335305	1.55364	ENSMUST00000099214
CO429845_P1	0.0309287	0.389694	1.86255	CO429845
ASMM9PARTA046024	0.00672659	0.288565	1.91915	NR_037190
CUST_614_PI426073487	0.0266301	0.377964	1.5749	uc.135-
ASMM9PARTA050217	0.0396362	0.414894	2.93019	uc008yko.1
ASMM9PARTA048533	0.00557819	0.276212	2.14541	uc008afl.1
ASMM9PARTA049055	0.0101216	0.306324	1.57983	uc008jad.1
CUST_70_PI426409190	0.0147684	0.325927	1.52566	ENSMUST00000099215
humanlincRNA1518-_P1	0.0125543	0.313847	1.51609	humanlincRNA1518-

## Sheet: down_test_vs_control mRNA
ProbeName	p-value	FDR	Fold Change	seqname
ASMM9PARTA027886	0.0414947	0.219216	1.55558	NM_008181
ASMM9PARTA030805	0.0105909	0.146485	1.61966	NM_011370
ASMM9PARTA041660	0.000364985	0.0478632	1.93939	NM_172696
ASMM9PARTA033287	1.22651e-05	0.0122546	5.07102	NM_021503
ASMM9PARTA041471	0.0187844	0.174627	1.63917	NM_172286
ASMM9PARTA032907	0.00928683	0.14069	1.85208	NM_019811
ASMM9PARTA038816	0.00498127	0.113718	2.30758	NM_139130
ASMM9PARTA025136	0.0052682	0.116196	1.56941	NM_001163630
ASMM9PARTA043869	0.0307373	0.200186	2.43428	NM_181416
ASMM9PARTA044292	0.0267261	0.19264	2.87763	NM_199449
ASMM9PARTA039095	0.00893054	0.139202	1.80231	NM_138942
ASMM9PARTA042401	0.0474933	0.229825	1.70958	NM_175454
ASMM9PARTA044830	0.000297051	0.0451647	1.6157	NM_207655
ASMM9PARTA035087	0.0028737	0.0941187	1.84972	NM_025994
ASMM9PARTA027688	0.0103181	0.144517	1.84331	NM_007862
ASMM9PARTA043143	0.0180698	0.172887	1.86365	NM_178363
ASMM9PARTA020567	0.00134429	0.073035	1.75643	NM_001033356
ASMM9PARTA032365	0.0485305	0.231688	1.55021	NM_017476
ASMM9PARTA026568	0.0351838	0.208803	1.8572	NM_001174079
ASMM9PARTA038334	0.0126722	0.155712	1.69955	NM_133758
ASMM9PARTA036940	0.0153671	0.163784	1.85654	NM_028835
ASMM9PARTA030116	0.00974952	0.142166	1.82511	NM_010626
ASMM9PARTA032349	0.00364874	0.104039	1.71654	NM_016874
ASMM9PARTA021009	0.00203113	0.0821142	2.24606	NM_001037740
ASMM9PARTA036694	0.017086	0.17047	1.52975	NM_028761
ASMM9PARTA030730	0.026184	0.191582	2.06289	NM_011251
ASMM9PARTA032591	0.00569507	0.119549	1.87493	NM_019552
ASMM9PARTA042958	0.0248455	0.189248	1.76859	NM_177735
ASMM9PARTA041069	0.00174301	0.0790218	2.57966	NM_153744
ASMM9PARTA033102	0.0109615	0.148683	1.88643	NM_020266
ASMM9PARTA021587	0.000185042	0.0393122	1.50257	NM_001039198
ASMM9PARTA027442	0.00559791	0.118862	2.41376	NM_007791
ASMM9PARTA037159	0.0445543	0.224721	1.97709	NM_029100
ASMM9PARTA024655	0.0307475	0.200186	2.28329	NM_001163024
ASMM9PARTA043471	0.00320417	0.0988676	1.71514	NM_178666
ASMM9PARTA023331	0.00367437	0.1041	2.17197	NM_001122640
ASMM9PARTA044454	0.0410678	0.218525	1.50335	NM_198020
ASMM9PARTA037909	0.0336062	0.205516	1.70584	NM_031156
ASMM9PARTA028602	0.0308031	0.200186	1.72929	NM_009033
ASMM9PARTA036707	0.00860194	0.137839	1.59647	NM_028877
ASMM9PARTA044525	0.0440296	0.223587	1.86065	NM_198168
ASMM9PARTA020171	0.00172133	0.0790218	7.88025	NM_001013013
ASMM9PARTA024007	0.010922	0.148519	1.6497	NM_001130452
ASMM9PARTA034385	0.000779388	0.0581681	1.8603	NM_025357
ASMM9PARTA038022	0.0376157	0.212951	3.71662	NM_053086
ASMM9PARTA022334	0.000176035	0.0384747	1.50614	NM_001081087
ASMM9PARTA038356	0.014868	0.162017	2.19072	NM_080288
ASMM9PARTA039862	0.0219213	0.184803	1.70526	NM_145612
ASMM9PARTA036329	0.00424056	0.108765	1.54352	NM_028055
ASMM9PARTA024467	0.0196111	0.17813	2.16865	NM_001160040
ASMM9PARTA032662	0.049691	0.232909	2.4301	NM_019744
ASMM9PARTA037448	0.00124687	0.0703277	2.62417	NM_031867
ASMM9PARTA020594	0.0233342	0.186934	1.54277	NM_001033149
ASMM9PARTA036956	0.0191525	0.176176	2.51662	NM_029094
ASMM9PARTA041005	0.000494045	0.0527996	1.90008	NM_172287
ASMM9PARTA028377	0.00312544	0.0975863	1.68364	NM_008690
ASMM9PARTA023521	0.0205234	0.180252	2.82348	NM_001114597
ASMM9PARTA036609	0.00283762	0.0939101	1.52512	NM_028446
ASMM9PARTA028975	0.0281398	0.195904	1.59043	NM_008911
ASMM9PARTA043983	0.0435628	0.222826	1.70094	NM_183151
ASMM9PARTA041685	0.029737	0.198898	2.37373	NM_172510
ASMM9PARTA027217	0.00363836	0.104026	2.18174	NM_001199113
ASMM9PARTA034031	0.00478525	0.112268	1.68487	NM_024226
ASMM9PARTA032832	0.0194499	0.177582	2.03605	NM_019696
ASMM9PARTA027615	0.0100222	0.143741	3.03717	NM_007662
ASMM9PARTA045014	0.0360658	0.210379	1.63378	NM_207652
ASMM9PARTA037390	0.0465774	0.228231	1.71107	NM_029786
ASMM9PARTA036150	0.000987903	0.0641722	2.05548	NM_028148
ASMM9PARTA032670	0.0425169	0.221238	1.85167	NM_019989
ASMM9PARTA038270	0.0127572	0.155712	1.68564	NM_053110
ASMM9PARTA034297	0.000819524	0.059294	1.87894	NM_025833
ASMM9PARTA041691	0.0074099	0.131231	2.05229	NM_172702
ASMM9PARTA037359	0.0265293	0.192342	2.73787	NM_030081
ASMM9PARTA037254	0.00147091	0.075641	2.4604	NM_029667
ASMM9PARTA031330	0.025736	0.190856	1.77562	NM_011863
ASMM9PARTA044148	0.0106684	0.14686	1.99428	NM_199024
ASMM9PARTA031014	0.012752	0.155712	1.56983	NM_011262
ASMM9PARTA022217	0.0238769	0.187714	2.62728	NM_001081341
ASMM9PARTA021754	0.0360913	0.210469	1.55029	NM_001080552
ASMM9PARTA043548	0.00398094	0.107201	2.40513	NM_178787
ASMM9PARTA030456	0.0360554	0.210376	1.51941	NM_010560
ASMM9PARTA019560	0.0263887	0.191922	1.64974	NM_001004362
ASMM9PARTA038350	0.00148044	0.0757625	1.6923	NM_053255
ASMM9PARTA035759	0.0343641	0.207159	1.80683	NM_027008
ASMM9PARTA039953	0.040418	0.217169	1.54247	NM_146127
ASMM9PARTA034442	0.0144228	0.160882	2.18015	NM_025759
ASMM9PARTA039683	0.0406113	0.217596	1.50861	NM_145476
ASMM9PARTA029110	0.0269398	0.193248	2.18284	NM_009358
ASMM9PARTA028902	0.00693301	0.127828	1.70304	NM_008869
ASMM9PARTA034704	0.0121033	0.152565	1.67786	NM_026156
ASMM9PARTA031575	0.0269052	0.193106	1.50695	NM_012047
ASMM9PARTA025738	0.0275754	0.195511	1.74614	NM_001164560
ASMM9PARTA029469	0.0107518	0.147351	2.1317	NM_009562
ASMM9PARTA023465	0.000215827	0.0397235	2.30844	NM_001113199
ASMM9PARTA031302	0.0162783	0.166529	2.5912	NM_013602
ASMM9PARTA028934	0.0276483	0.195511	2.09926	NM_009312
ASMM9PARTA023040	3.6535e-05	0.0182518	2.69074	NM_001109975
ASMM9PARTA029987	0.0298654	0.198903	1.71909	NM_010237
ASMM9PARTA024367	0.0293885	0.198346	1.83133	NM_001159573
ASMM9PARTA028381	0.0113207	0.149476	2.38802	NM_008233
ASMM9PARTA030168	0.000253672	0.0429237	4.28738	NM_010372
ASMM9PARTA024131	0.00917938	0.139871	2.42129	NM_001146174
ASMM9PARTA030258	0.00197618	0.08167	1.73216	NM_010662
ASMM9PARTA031348	0.0395037	0.215904	1.68395	NM_011742
ASMM9PARTA022371	0.0339678	0.206572	1.50413	NM_001081112
ASMM9PARTA027844	0.00609349	0.122706	1.94798	NM_008165
ASMM9PARTA031500	0.0421806	0.220578	2.09946	NM_012023
ASMM9PARTA042622	0.0393604	0.215904	1.54638	NM_177025
ASMM9PARTA041402	0.035251	0.208996	2.05326	NM_172495
ASMM9PARTA036950	0.0125034	0.155475	2.35175	NM_028932
ASMM9PARTA029026	0.0312515	0.201573	1.63356	NM_009163
ASMM9PARTA024338	0.0473067	0.22972	1.68467	NM_001159905
ASMM9PARTA041981	0.00683852	0.127308	1.94047	NM_172992
ASMM9PARTA037863	0.0255899	0.190754	1.50783	NM_030559
ASMM9PARTA029257	0.0118412	0.152052	2.17684	NM_009368
ASMM9PARTA043239	0.034961	0.208395	3.59812	NM_177736
ASMM9PARTA028677	0.0209122	0.181338	2.82631	NM_009041
ASMM9PARTA041647	0.00994509	0.143532	2.00235	NM_172502
ASMM9PARTA036852	0.00143955	0.0754747	1.64953	NM_029169
ASMM9PARTA029105	0.0443401	0.224287	1.56634	NM_009302
ASMM9PARTA038473	0.0101719	0.144121	2.16769	NM_133755
ASMM9PARTA038761	0.0134435	0.157631	1.52667	NM_133803
ASMM9PARTA044467	0.0401112	0.216576	1.7781	NM_199027
ASMM9PARTA023505	0.000104773	0.0293114	2.64662	NM_001127261
ASMM9PARTA038092	0.000856393	0.0598961	1.83731	NM_053014
ASMM9PARTA023315	0.0251	0.189578	1.77674	NM_001113346
ASMM9PARTA021977	0.00659712	0.126073	2.3019	NM_001077698
ASMM9PARTA023905	0.00195747	0.0814912	4.57952	NM_001134697
ASMM9PARTA038876	0.0381775	0.213896	1.73573	NM_134189
ASMM9PARTA033525	0.0103986	0.144908	2.71723	NM_021356
ASMM9PARTA035881	0.0151923	0.163165	2.5666	NM_027551
ASMM9PARTA029998	0.0209813	0.181338	1.60865	NM_010367
ASMM9PARTA032994	0.0197745	0.178687	2.11436	NM_019926
ASMM9PARTA023500	0.00395032	0.107183	2.3992	NM_001122661
ASMM9PARTA041783	0.0222672	0.185523	1.69827	NM_173347
ASMM9PARTA042140	0.0328678	0.204336	1.86585	NM_174848
ASMM9PARTA029723	0.0223325	0.185523	2.86433	NM_009773
ASMM9PARTA038974	0.0423395	0.220822	1.71023	NM_133948
ASMM9PARTA033329	0.020965	0.181338	1.69071	NM_021891
ASMM9PARTA032533	0.0199667	0.179122	1.60461	NM_016920
ASMM9PARTA039306	0.0181285	0.172975	1.70974	NM_139308
ASMM9PARTA030032	0.0488226	0.232075	1.55419	NM_010604
ASMM9PARTA039442	0.0450919	0.225881	1.53616	NM_145484
ASMM9PARTA039681	0.0371461	0.212313	1.88554	NM_145465
ASMM9PARTA026996	0.0461767	0.227446	2.11782	NM_001195003
ASMM9PARTA034995	0.00697109	0.127999	1.57034	NM_026340
ASMM9PARTA027484	0.0181577	0.173018	1.66649	NM_007827
ASMM9PARTA024464	0.021017	0.181338	1.61641	NM_001159906
ASMM9PARTA021729	0.00360502	0.103759	1.95475	NM_001039684
ASMM9PARTA026489	0.0361662	0.210496	2.42861	NM_001177727
ASMM9PARTA030907	0.00250299	0.0890129	4.31275	NM_011267
ASMM9PARTA038556	0.0350873	0.208733	1.57026	NM_133992
ASMM9PARTA028707	0.042632	0.221439	1.61351	NM_009211
ASMM9PARTA039264	0.00415016	0.108577	1.90376	NM_145417
ASMM9PARTA022827	0.035786	0.209974	1.52612	NM_001102430
ASMM9PARTA025205	0.035794	0.209974	2.81009	NM_001164800
ASMM9PARTA042030	0.0198635	0.17872	1.77798	NM_173437
ASMM9PARTA022376	0.0174629	0.171773	1.87239	NM_001081151
ASMM9PARTA039590	0.0122335	0.153424	2.17488	NM_145479
ASMM9PARTA039200	0.0494572	0.232909	2.05966	NM_138646
ASMM9PARTA036637	0.0448839	0.225749	1.74714	NM_028194
ASMM9PARTA042770	0.000425147	0.0506144	2.23071	NM_177204
ASMM9PARTA029264	0.0307669	0.200186	2.22174	NM_009500
ASMM9PARTA033674	0.0182861	0.173553	1.58677	NM_021530
ASMM9PARTA041675	0.033098	0.204931	1.56201	NM_172397
ASMM9PARTA036050	0.0398734	0.216489	1.75928	NM_027423
ASMM9PARTA030815	0.04952	0.232909	1.56638	NM_011565
ASMM9PARTA020778	0.000203171	0.0393122	1.92551	NM_001033199
ASMM9PARTA037250	0.000828288	0.0594438	2.2856	NM_029639
ASMM9PARTA023219	0.0418459	0.219722	1.51321	NM_001112699
ASMM9PARTA036748	0.0281723	0.195904	2.05842	NM_028304
ASMM9PARTA030735	0.0014437	0.0754747	1.585	NM_011332
ASMM9PARTA033130	0.00549924	0.118344	3.03804	NM_019978
ASMM9PARTA032305	0.0340444	0.20661	2.18772	NM_016698
ASMM9PARTA039387	0.0119186	0.152455	2.03098	NM_144850
ASMM9PARTA044969	0.00916197	0.139862	1.94338	NM_207215
ASMM9PARTA036019	0.00720288	0.129615	2.17972	NM_027745
ASMM9PARTA024588	0.0436327	0.222858	2.23335	NM_001162366
ASMM9PARTA024264	0.039217	0.215607	2.54903	NM_001146323
ASMM9PARTA041306	0.0258211	0.190915	1.63105	NM_153176
ASMM9PARTA033204	0.000231052	0.0408401	1.56386	NM_020581
ASMM9PARTA025848	0.0400412	0.216489	1.83998	NM_001166476
ASMM9PARTA043948	0.0121812	0.153045	1.90356	NM_182995
ASMM9PARTA031864	0.00221699	0.0857058	2.76957	NM_013589
ASMM9PARTA035971	0.0170632	0.170405	1.51652	NM_027184
ASMM9PARTA022375	0.0294077	0.198346	1.93141	NM_001081142
ASMM9PARTA041992	0.005943	0.121574	3.17567	NM_173739
ASMM9PARTA038362	0.012831	0.15598	1.56634	NM_080849
ASMM9PARTA044446	0.00592079	0.121574	1.65242	NM_201529
ASMM9PARTA020209	0.00405128	0.107873	2.98232	NM_001024932
ASMM9PARTA031916	0.0416502	0.219447	1.58198	NM_016705
ASMM9PARTA040769	0.0151987	0.163165	1.64953	NM_148950
ASMM9PARTA038739	0.00302087	0.0955369	2.14637	NM_139129
ASMM9PARTA043325	0.00418713	0.108654	2.42302	NM_178309
ASMM9PARTA026857	2.88737e-06	0.0100971	1.8032	NM_001190857
ASMM9PARTA033466	0.0127417	0.155712	1.52239	NM_021899
ASMM9PARTA030906	0.0124108	0.154801	1.58452	NM_011243
ASMM9PARTA042106	0.0101208	0.144121	1.68214	NM_174988
ASMM9PARTA032951	0.00189719	0.0799825	1.54646	NM_020258
ASMM9PARTA026211	0.0300478	0.198903	2.29746	NM_001174078
ASMM9PARTA024564	0.00758534	0.131642	2.95886	NM_001159569
ASMM9PARTA029162	0.00459371	0.11066	1.56686	NM_009104
ASMM9PARTA020717	0.0487644	0.232035	1.5791	NM_001033451
ASMM9PARTA034445	0.034864	0.208296	1.54914	NM_025768
ASMM9PARTA034338	0.0031388	0.0977509	1.66402	NM_025961
ASMM9PARTA035405	0.0017738	0.0790218	4.15949	NM_026910
ASMM9PARTA030598	0.0212137	0.182197	1.51116	NM_011250
ASMM9PARTA028662	0.00619996	0.12279	1.56921	NM_008892
ASMM9PARTA031446	0.00453488	0.110057	1.56979	NM_013563
ASMM9PARTA039251	0.0490699	0.23242	1.54399	NM_144838
ASMM9PARTA040891	0.0138082	0.15938	1.53368	NM_153504
ASMM9PARTA044673	0.0182172	0.173427	1.88044	NM_199007
ASMM9PARTA024228	0.00645498	0.12529	2.20217	NM_001159328
ASMM9PARTA039871	0.0381612	0.213896	2.08364	NM_146081
ASMM9PARTA029435	0.00936155	0.14083	1.79186	NM_009744
ASMM9PARTA024028	0.0126507	0.155681	2.23468	NM_001142323
ASMM9PARTA033299	9.06934e-05	0.0282801	1.9084	NM_022430
ASMM9PARTA043529	0.0144171	0.160882	2.24858	NM_178119
ASMM9PARTA039355	0.0416257	0.21939	1.52609	NM_144892
ASMM9PARTA032207	0.0308768	0.200402	2.10849	NM_016695
ASMM9PARTA024455	0.0348749	0.208296	1.57247	NM_001146307
ASMM9PARTA030015	0.00756131	0.13157	1.69263	NM_010164
ASMM9PARTA033848	0.0147512	0.161796	1.57469	NM_023732
ASMM9PARTA023794	0.0241856	0.188009	1.77322	NM_001127169
ASMM9PARTA044484	0.0162991	0.166579	1.67504	NM_207258
ASMM9PARTA043405	0.0285635	0.196434	1.52344	NM_178390
ASMM9PARTA033754	0.0324899	0.203919	1.56511	NM_023053
ASMM9PARTA037657	0.048195	0.23081	2.52763	NM_031257
ASMM9PARTA030812	0.0164165	0.167291	1.6453	NM_011485
ASMM9PARTA021693	0.0282483	0.196015	3.86154	NM_001039546
ASMM9PARTA038647	0.0238417	0.187714	3.34336	NM_133780
ASMM9PARTA020207	0.0166058	0.167996	1.62843	NM_001024504
ASMM9PARTA036625	0.0229918	0.186548	1.61666	NM_028898
ASMM9PARTA039729	0.0259325	0.191238	1.52845	NM_145564
ASMM9PARTA044493	0.0213001	0.182242	1.68257	NM_198702
ASMM9PARTA029148	0.0100436	0.143741	1.73949	NM_009461
ASMM9PARTA025157	0.00874223	0.138904	1.94288	NM_001163332
ASMM9PARTA020523	0.00173328	0.0790218	2.15878	NM_001025779
ASMM9PARTA043838	0.00835656	0.136982	1.64248	NM_183144
ASMM9PARTA041059	0.0158083	0.165095	2.23149	NM_153168
ASMM9PARTA024113	0.0316434	0.202091	2.41659	NM_001141976
ASMM9PARTA025258	0.013051	0.156667	1.67934	NM_001163618
ASMM9PARTA039868	0.0299246	0.198903	2.21761	NM_145993
ASMM9PARTA031651	0.000973972	0.0641722	1.88949	NM_013565
ASMM9PARTA021491	0.0284964	0.196265	1.98247	NM_001039644
ASMM9PARTA035304	0.00227717	0.0859324	1.64563	NM_026380
ASMM9PARTA041614	0.00235154	0.0871845	1.71292	NM_172584
ASMM9PARTA021438	0.0274782	0.195241	1.76597	NM_001042649
ASMM9PARTA036895	0.0258796	0.190998	3.02668	NM_028561
ASMM9PARTA032719	0.0247879	0.189127	1.72029	NM_019468
ASMM9PARTA020994	0.0307586	0.200186	2.01971	NM_001033606
ASMM9PARTA038645	0.000368883	0.048074	4.93154	NM_133723
ASMM9PARTA021150	0.00529115	0.116226	1.7762	NM_001039222
ASMM9PARTA023538	0.000330927	0.0475754	4.02606	NM_001130180
ASMM9PARTA038176	0.0427213	0.221439	2.41863	NM_080446
ASMM9PARTA029598	0.0439032	0.223241	2.56839	NM_010233
ASMM9PARTA030001	0.0298577	0.198903	1.77051	NM_010403
ASMM9PARTA036295	0.026822	0.192798	1.51168	NM_028404
ASMM9PARTA032376	0.0110979	0.148683	1.79314	NM_019426
ASMM9PARTA035767	0.00284822	0.0941125	2.57426	NM_027264
ASMM9PARTA035417	0.00513183	0.114916	1.51538	NM_026451
ASMM9PARTA042775	4.19471e-06	0.0122546	10.7503	NM_177369
ASMM9PARTA044599	0.00902405	0.139223	2.09129	NM_198666
ASMM9PARTA041355	0.00440987	0.109875	2.28369	NM_172205
ASMM9PARTA029946	0.00782912	0.13269	1.82333	NM_010219
ASMM9PARTA032303	0.0304603	0.199882	1.54747	NM_015825
ASMM9PARTA033440	0.00061603	0.0569175	2.80872	NM_022014
ASMM9PARTA029140	0.0368085	0.211797	1.68265	NM_009351
ASMM9PARTA029088	0.0408719	0.218259	1.59979	NM_009109
ASMM9PARTA024000	0.00498676	0.113718	1.54028	NM_001126491
ASMM9PARTA028413	0.0203244	0.179834	1.54433	NM_008857
ASMM9PARTA030246	0.0330907	0.204931	1.7309	NM_010365
ASMM9PARTA039521	0.0438549	0.223193	1.77806	NM_145544
ASMM9PARTA025961	0.0251119	0.189584	2.84234	NM_001167832
ASMM9PARTA031057	0.0243339	0.18849	2.56898	NM_011551
ASMM9PARTA029049	0.0415505	0.219248	1.80272	NM_008956
ASMM9PARTA037939	0.00894151	0.139202	2.04424	NM_031191
ASMM9PARTA025342	0.0018357	0.0794217	2.02152	NM_001164112
ASMM9PARTA041564	0.022834	0.186273	1.67192	NM_170756
ASMM9PARTA041598	0.0127941	0.155831	2.2189	NM_173865
ASMM9PARTA033479	0.0285884	0.196476	2.42857	NM_023479
ASMM9PARTA027633	0.00691808	0.127828	2.89654	NM_008120
ASMM9PARTA029770	0.0357972	0.209974	1.7165	NM_009920
ASMM9PARTA031185	0.0197199	0.178536	2.05862	NM_011625
ASMM9PARTA037407	0.00933108	0.14083	1.6085	NM_030208
ASMM9PARTA029872	0.0185361	0.173949	1.79443	NM_010117
ASMM9PARTA031460	0.000347269	0.0475754	1.85437	NM_011845
ASMM9PARTA029433	7.48567e-05	0.0261774	1.72923	NM_009731
ASMM9PARTA039635	0.00174947	0.0790218	1.65078	NM_146144
ASMM9PARTA034344	0.0341803	0.206796	2.54674	NM_025298
ASMM9PARTA024730	0.0199259	0.179095	2.32525	NM_001159570
ASMM9PARTA029540	0.00323653	0.0993772	1.68647	NM_009668
ASMM9PARTA043819	0.0343522	0.207159	2.8225	NM_194051
ASMM9PARTA037401	0.0335947	0.205505	1.54298	NM_029998
ASMM9PARTA037361	0.02214	0.185076	1.92296	NM_030109
ASMM9PARTA042579	0.0369489	0.211878	1.78577	NM_175564
ASMM9PARTA022242	0.0320238	0.203169	1.61813	NM_001081213
ASMM9PARTA025984	0.0235195	0.187039	1.90646	NM_001166544
ASMM9PARTA038494	0.0469095	0.228661	1.52887	NM_080638
ASMM9PARTA029351	0.0284055	0.196265	2.06455	NM_009412
ASMM9PARTA043864	0.028481	0.196265	1.64099	NM_181066
ASMM9PARTA036844	0.0201687	0.179729	2.00074	NM_028871
ASMM9PARTA043555	0.0466404	0.228487	2.8022	NM_181072
ASMM9PARTA037370	0.0327303	0.204163	1.66597	NM_030678
ASMM9PARTA025541	0.0328339	0.204246	2.07687	NM_001164798
ASMM9PARTA021594	6.81046e-05	0.0255173	1.89916	NM_001039556
ASMM9PARTA042744	0.0218343	0.184423	2.03484	NM_177602
ASMM9PARTA025009	0.0361045	0.210487	2.1219	NM_001162365
ASMM9PARTA042094	0.0223877	0.185523	1.60833	NM_173021
ASMM9PARTA043586	0.0257719	0.190856	2.55683	NM_178886
ASMM9PARTA041532	1.55975e-05	0.0138476	1.54334	NM_172277
ASMM9PARTA041334	0.00923127	0.140214	1.56049	NM_172409
ASMM9PARTA032595	0.0154145	0.163857	1.79652	NM_019567
ASMM9PARTA022457	0.0314317	0.201745	1.5239	NM_001081633
ASMM9PARTA032844	0.0377147	0.213046	2.4224	NM_019911
ASMM9PARTA037586	0.0115563	0.150326	2.45828	NM_030679
ASMM9PARTA022960	0.0193325	0.177211	1.69495	NM_001101535
ASMM9PARTA019807	0.000529849	0.0534941	5.71101	NM_001007462
ASMM9PARTA041172	0.0430408	0.221937	1.63048	NM_153402
ASMM9PARTA020983	0.000842742	0.0598922	1.53279	NM_001033264
ASMM9PARTA032803	0.0452345	0.225881	2.10892	NM_019710
ASMM9PARTA033924	0.0124727	0.15522	1.75002	NM_024451
ASMM9PARTA023833	0.00165029	0.0785178	1.75049	NM_001128080
ASMM9PARTA036636	0.0146861	0.161768	1.64861	NM_029081
ASMM9PARTA033115	0.0233385	0.186934	2.07931	NM_021343
ASMM9PARTA023819	0.0286629	0.196641	1.72624	NM_001144988
ASMM9PARTA043809	0.0125828	0.155475	2.06958	NM_183187
ASMM9PARTA026837	0.0432586	0.222191	1.88499	NM_001195004
ASMM9PARTA035774	0.0329413	0.20461	2.45477	NM_027375
ASMM9PARTA030982	0.0226008	0.185968	1.84101	NM_011348
ASMM9PARTA036378	0.00746897	0.131231	1.61531	NM_027678
ASMM9PARTA038288	0.0182681	0.173553	1.58947	NM_130892
ASMM9PARTA028490	0.019097	0.175892	2.43529	NM_008983
ASMM9PARTA032558	0.0208603	0.181338	1.63705	NM_019482
ASMM9PARTA019633	0.00156112	0.0768915	2.6942	NM_001003960
ASMM9PARTA028710	0.0423025	0.220822	1.55829	NM_009269
ASMM9PARTA038792	0.0436232	0.222858	1.69483	NM_133941
ASMM9PARTA031120	0.0458705	0.227195	1.68395	NM_011304
ASMM9PARTA027452	0.0043051	0.108831	2.50463	NM_007981
ASMM9PARTA020948	0.0368759	0.211797	1.63884	NM_001033226
ASMM9PARTA039830	0.000362175	0.0478632	1.7056	NM_145590
ASMM9PARTA036243	0.0426481	0.221439	1.56964	NM_027945
ASMM9PARTA029576	0.0284307	0.196265	1.6151	NM_009771
ASMM9PARTA030894	0.00756234	0.13157	3.58796	NM_011714
ASMM9PARTA030667	0.0229475	0.186548	1.99432	NM_011498
ASMM9PARTA021007	0.0177266	0.172133	1.53216	NM_001037665
ASMM9PARTA030665	0.000979686	0.0641722	1.90742	NM_011455
ASMM9PARTA022796	0.0267907	0.19264	2.55407	NM_001102455
ASMM9PARTA023761	0.0301287	0.198981	2.65865	NM_001122765
ASMM9PARTA041370	0.0198616	0.17872	2.42681	NM_172552
ASMM9PARTA021895	0.0152603	0.163477	1.82085	NM_001081071
ASMM9PARTA027906	0.0208703	0.181338	1.65343	NM_007764
ASMM9PARTA042644	0.00217438	0.0855963	1.55077	NM_175353
ASMM9PARTA029009	0.00288761	0.0941187	1.54344	NM_009608
ASMM9PARTA030997	0.001882	0.079613	2.07403	NM_011540
ASMM9PARTA025980	0.0015604	0.0768915	1.59373	NM_001166428
ASMM9PARTA023796	0.00011831	0.0322387	3.48953	NM_001130176
ASMM9PARTA028843	0.0334398	0.205373	1.74021	NM_009072
ASMM9PARTA041549	0.0238647	0.187714	1.92412	NM_172601
ASMM9PARTA043099	0.0318125	0.202454	2.48955	NM_177710
ASMM9PARTA023310	0.00020449	0.0393122	2.37262	NM_001111053
ASMM9PARTA025274	0.0131729	0.15678	2.1912	NM_001164360
ASMM9PARTA024698	0.0381168	0.213896	3.07598	NM_001159884
ASMM9PARTA021140	0.0149099	0.162177	1.64228	NM_001037847
ASMM9PARTA041230	0.0186642	0.174287	1.92343	NM_148922
ASMM9PARTA039982	0.0166807	0.168456	1.78946	NM_146151
ASMM9PARTA029509	0.0239995	0.187714	1.59182	NM_009752
ASMM9PARTA025293	0.0450168	0.225805	1.8163	NM_001163688
ASMM9PARTA021175	0.00688726	0.127828	1.95174	NM_001039075
ASMM9PARTA031889	0.0328843	0.204377	1.69102	NM_013853
ASMM9PARTA041821	0.0188666	0.174856	1.92038	NM_173738
ASMM9PARTA038251	0.0285016	0.196265	1.95601	NM_080795
ASMM9PARTA038745	0.00261109	0.0901083	1.98197	NM_144534
ASMM9PARTA031525	0.0370493	0.212057	1.51894	NM_013885
ASMM9PARTA035048	0.0241723	0.188009	1.80042	NM_026040
ASMM9PARTA031127	0.0477653	0.230446	1.53282	NM_011492
ASMM9PARTA044456	0.0109655	0.148683	2.20493	NM_198161
ASMM9PARTA039427	0.0276285	0.195511	2.29539	NM_144938
ASMM9PARTA027955	0.0247218	0.189092	1.66632	NM_008014
ASMM9PARTA041390	0.00369423	0.104208	1.73949	NM_172155
ASMM9PARTA022927	0.0128126	0.155846	2.80002	NM_001102436
ASMM9PARTA025217	0.00607198	0.122625	1.91558	NM_001163360
ASMM9PARTA032036	0.0220693	0.184855	1.54097	NM_016690
ASMM9PARTA034650	0.0299913	0.198903	1.54414	NM_025918
ASMM9PARTA022919	0.00407558	0.107972	8.14261	NM_001099635
ASMM9PARTA024237	0.0178023	0.172133	2.6941	NM_001159941
ASMM9PARTA040987	0.000449917	0.0510279	1.60831	NM_153125
ASMM9PARTA021192	0.0213707	0.182242	2.25425	NM_001033496
ASMM9PARTA029930	0.0375879	0.212951	2.2299	NM_010435
ASMM9PARTA020466	0.00112405	0.0675654	3.26945	NM_001029836
ASMM9PARTA030928	0.0405793	0.217567	1.92723	NM_011779
ASMM9PARTA033341	0.0150542	0.162819	1.58032	NM_020263
ASMM9PARTA023879	0.0386471	0.214752	3.07129	NM_001139512
ASMM9PARTA020873	0.0026447	0.090969	1.84418	NM_001033173
ASMM9PARTA026347	0.000650933	0.0569175	1.75609	NM_001177810
ASMM9PARTA039940	0.0118186	0.151947	2.19959	NM_145633
ASMM9PARTA038788	0.0165812	0.167996	1.51843	NM_133770
ASMM9PARTA026864	0.00400806	0.107243	1.86106	NM_001195498
ASMM9PARTA021458	0.0217586	0.184194	1.50694	NM_001039371
ASMM9PARTA039144	0.0090712	0.139294	1.71863	NM_144920
ASMM9PARTA037947	0.000703568	0.0579298	1.99303	NM_033324
ASMM9PARTA029532	0.00064813	0.0569175	1.62003	NM_009577
ASMM9PARTA032680	0.0303439	0.199523	2.04462	NM_018814
ASMM9PARTA033963	0.0011335	0.0675654	1.64694	NM_024428
ASMM9PARTA021775	0.00958878	0.142079	1.99889	NM_001076554
ASMM9PARTA041112	0.0021125	0.0842671	1.87535	NM_153538
ASMM9PARTA029660	9.80095e-05	0.0289639	6.77894	NM_009937
ASMM9PARTA023571	0.0112881	0.149431	1.85642	NM_001122766
ASMM9PARTA027113	0.0343686	0.207159	1.87919	NM_001199265
ASMM9PARTA037202	0.0476246	0.230085	1.60458	NM_029250
ASMM9PARTA032263	0.00200258	0.0821142	2.74415	NM_018870
ASMM9PARTA024039	0.00314003	0.0977509	1.71037	NM_001130166
ASMM9PARTA041854	0.0272535	0.194408	3.35454	NM_173019
ASMM9PARTA021149	0.0155163	0.164045	1.77014	NM_001039155
ASMM9PARTA032612	0.000899027	0.0616534	1.73919	NM_018884
ASMM9PARTA020686	0.0214014	0.182242	1.76933	NM_001017966
ASMM9PARTA029565	0.0065614	0.126073	2.01723	NM_010078
ASMM9PARTA040813	0.000351453	0.0475754	1.56479	NM_153509
ASMM9PARTA033935	3.04506e-05	0.0174034	1.5165	NM_023058
ASMM9PARTA027457	0.0251938	0.189741	1.67369	NM_007466
ASMM9PARTA036157	0.0363786	0.211089	2.07283	NM_027530
ASMM9PARTA020776	0.004982	0.113718	1.52126	NM_001033158
ASMM9PARTA041378	0.00488923	0.113105	2.06572	NM_153505
ASMM9PARTA028176	0.00298112	0.0954182	2.31883	NM_008515
ASMM9PARTA029755	0.00385428	0.10622	3.09425	NM_009734
ASMM9PARTA041110	0.0212402	0.182242	1.97068	NM_153420
ASMM9PARTA041638	0.00121175	0.0691372	1.6606	NM_172421
ASMM9PARTA028089	0.0399643	0.216489	2.43921	NM_008136
ASMM9PARTA030371	0.0300338	0.198903	1.66033	NM_010864
ASMM9PARTA036946	0.0427301	0.221439	2.15309	NM_028874
ASMM9PARTA028533	0.000739188	0.0579298	2.11793	NM_008427
ASMM9PARTA040773	0.0105221	0.145959	1.79971	NM_153065
ASMM9PARTA036846	0.00237438	0.0877098	1.56082	NM_028925
ASMM9PARTA032731	0.0127518	0.155712	1.98703	NM_019700
ASMM9PARTA024079	0.00979448	0.142372	1.594	NM_001136062
ASMM9PARTA029806	0.000419832	0.0506144	1.55023	NM_009931
ASMM9PARTA024928	0.0386477	0.214752	2.04287	NM_001163770
ASMM9PARTA023449	0.0223377	0.185523	1.76208	NM_001110809
ASMM9PARTA028623	0.0347127	0.20805	1.69816	NM_008810
ASMM9PARTA022149	0.013139	0.156667	2.37293	NM_001081360
ASMM9PARTA038314	0.00496375	0.113718	1.52067	NM_054046
ASMM9PARTA032114	0.00997467	0.143556	3.26806	NM_017462
ASMM9PARTA029121	0.0403625	0.217104	3.19523	NM_009561
ASMM9PARTA030445	0.00559108	0.118857	2.97116	NM_010956
ASMM9PARTA022775	0.0241036	0.187859	3.40273	NM_001083934
ASMM9PARTA035401	0.0355675	0.209722	1.55414	NM_026893
ASMM9PARTA023865	0.0154236	0.163857	2.30354	NM_001127338
ASMM9PARTA040025	0.0202434	0.179834	1.84923	NM_146055
ASMM9PARTA024539	0.0202035	0.179776	1.69799	NM_001159567
ASMM9PARTA023847	0.0430996	0.221937	2.21219	NM_001139513
ASMM9PARTA027929	0.0213241	0.182242	1.75963	NM_008083
ASMM9PARTA026944	0.00070964	0.0579298	2.37715	NM_001198841
ASMM9PARTA029090	0.040406	0.217162	1.56834	NM_009142
ASMM9PARTA041936	0.0315425	0.201961	1.59708	NM_172681
ASMM9PARTA042689	0.0203485	0.179834	1.53244	NM_175836
ASMM9PARTA044770	0.0101416	0.144121	2.07021	NM_207530
ASMM9PARTA043849	0.00123306	0.069736	1.79325	NM_183389
ASMM9PARTA037529	0.00112953	0.0675654	2.73108	NM_029693
ASMM9PARTA022634	0.023985	0.187714	2.82237	NM_001085390
ASMM9PARTA023539	0.0187338	0.174544	2.72379	NM_001130416
ASMM9PARTA038255	0.016124	0.166166	1.83941	NM_133224
ASMM9PARTA042912	0.0313325	0.20172	1.51601	NM_177342
ASMM9PARTA028636	0.0194947	0.177582	2.39843	NM_008999
ASMM9PARTA020800	0.0321634	0.203283	2.27781	NM_001025947
ASMM9PARTA025845	0.0355753	0.209722	2.24862	NM_001165985
ASMM9PARTA039203	0.0119514	0.152455	1.71615	NM_138686
ASMM9PARTA044727	0.0294934	0.198536	1.85398	NM_207213
ASMM9PARTA020596	0.00353163	0.103412	2.2065	NM_001033174
ASMM9PARTA037701	0.0459567	0.227266	1.74647	NM_031394
ASMM9PARTA028970	0.0177073	0.172133	1.67887	NM_009410
ASMM9PARTA036168	0.0156032	0.164305	3.2345	NM_027830
ASMM9PARTA021152	0.0242053	0.188009	1.57496	NM_001039356
ASMM9PARTA031745	0.00768009	0.132228	2.01094	NM_015797
ASMM9PARTA026374	0.0109216	0.148519	1.76673	NM_001170855
ASMM9PARTA030369	0.0228602	0.186273	1.76093	NM_010825
ASMM9PARTA022652	0.0187694	0.174565	1.88358	NM_001102437
ASMM9PARTA032086	0.032122	0.203243	1.6702	NM_013860
ASMM9PARTA037889	0.0194672	0.177582	2.12343	NM_033620
ASMM9PARTA031925	0.030018	0.198903	1.53407	NM_016898
ASMM9PARTA021852	0.00716712	0.129193	1.73988	NM_001080748
ASMM9PARTA032872	0.00961552	0.142079	1.57996	NM_019699
ASMM9PARTA028874	0.0261449	0.191474	2.10416	NM_008965
ASMM9PARTA042693	0.019686	0.178424	3.24155	NM_176850
ASMM9PARTA025300	0.0138104	0.15938	1.72951	NM_001164034
ASMM9PARTA021735	0.0245819	0.188908	2.65342	NM_001042513
ASMM9PARTA028746	0.0202726	0.179834	2.35285	NM_009298
ASMM9PARTA027654	0.0249204	0.189248	1.71144	NM_007755
ASMM9PARTA027531	0.0199825	0.179122	1.56784	NM_007485
ASMM9PARTA025038	0.00572519	0.119718	2.3621	NM_001164110
ASMM9PARTA020454	0.0178772	0.172265	2.29964	NM_001024846
ASMM9PARTA022645	0.00908326	0.139294	1.70576	NM_001100187
ASMM9PARTA028577	0.000195275	0.0393122	3.37972	NM_008572
ASMM9PARTA042483	0.0320411	0.203169	1.68205	NM_176996
ASMM9PARTA040746	0.00787034	0.132959	2.85556	NM_153153
ASMM9PARTA031691	0.0311822	0.201312	1.98795	NM_013542
ASMM9PARTA043866	0.0478888	0.230592	2.06608	NM_181397
ASMM9PARTA028246	0.0331677	0.205046	1.97613	NM_008445
ASMM9PARTA038935	0.00521828	0.115601	3.3754	NM_133838
ASMM9PARTA031992	0.0387796	0.214955	1.63728	NM_015769
ASMM9PARTA019905	0.0468934	0.228661	1.7547	NM_001004153
ASMM9PARTA027614	0.00648497	0.125413	1.74783	NM_007658
ASMM9PARTA030167	0.017758	0.172133	1.74612	NM_010331
ASMM9PARTA029029	0.00870241	0.138539	1.90534	NM_009247
ASMM9PARTA025781	0.0330912	0.204931	1.81585	NM_001166407
ASMM9PARTA027892	0.0135725	0.157989	1.96715	NM_008244
ASMM9PARTA027549	0.019839	0.17872	1.80845	NM_007778
ASMM9PARTA043414	0.0453276	0.225881	1.678	NM_178655
ASMM9PARTA044398	0.0345001	0.207635	3.09316	NM_199317
ASMM9PARTA031585	0.011354	0.149476	2.44545	NM_013623
ASMM9PARTA030828	0.0120179	0.152565	2.47273	NM_011028
ASMM9PARTA021423	0.0372708	0.212484	3.73951	NM_001039353
ASMM9PARTA037807	0.00518545	0.115284	1.6059	NM_031177
ASMM9PARTA037497	0.00254566	0.0896173	1.52038	NM_029766
ASMM9PARTA029006	0.0375974	0.212951	1.6536	NM_009483
ASMM9PARTA028690	0.019859	0.17872	4.92309	NM_008963
ASMM9PARTA027986	0.00944694	0.140978	2.24961	NM_008055
ASMM9PARTA039676	0.00452263	0.110057	1.50066	NM_145355
ASMM9PARTA022907	0.0156317	0.164432	1.85386	NM_001085448
ASMM9PARTA027238	0.0388481	0.214955	2.22181	NM_001198826
ASMM9PARTA029246	2.15242e-05	0.0147812	3.09344	NM_009264
ASMM9PARTA033085	0.0298922	0.198903	1.52972	NM_019765
ASMM9PARTA025727	0.0177785	0.172133	3.59817	NM_001167864
ASMM9PARTA024346	0.0139452	0.160065	2.38427	NM_001145778
ASMM9PARTA039787	0.0222933	0.185523	1.64559	NM_145491
ASMM9PARTA038177	0.00857673	0.137839	2.17468	NM_080452
ASMM9PARTA027355	0.0151023	0.162918	3.99654	NM_001202500
ASMM9PARTA029150	0.0285859	0.196476	1.67019	NM_009465
ASMM9PARTA042425	0.00970616	0.142166	1.69268	NM_175198
ASMM9PARTA024422	0.0398017	0.216408	1.7008	NM_001146308
ASMM9PARTA022470	0.0295257	0.198536	2.47725	NM_001085473
ASMM9PARTA038920	0.0394706	0.215904	1.88886	NM_134037
ASMM9PARTA024132	0.00985313	0.142874	2.82713	NM_001146311
ASMM9PARTA034698	0.0158324	0.165107	1.63078	NM_026047
ASMM9PARTA028400	0.0162761	0.166529	1.51182	NM_008667
ASMM9PARTA032516	0.0193226	0.177197	1.5461	NM_018888
ASMM9PARTA027075	0.0270956	0.193841	2.27328	NM_001198984
ASMM9PARTA041296	0.0410391	0.218525	2.3964	NM_172438
ASMM9PARTA030756	0.00367304	0.1041	1.63959	NM_011125
ASMM9PARTA027813	0.0127423	0.155712	1.98425	NM_007961
ASMM9PARTA038765	0.0230305	0.186656	1.88353	NM_133818
ASMM9PARTA032471	0.0468652	0.228661	1.54673	NM_018822
ASMM9PARTA022838	0.000471288	0.0524921	3.50264	NM_001085509
ASMM9PARTA021203	0.00411314	0.108283	2.32279	NM_001037502
ASMM9PARTA035272	0.0127645	0.155712	1.63651	NM_026389
ASMM9PARTA033651	0.048013	0.230619	1.72868	NM_023644
ASMM9PARTA026011	0.0455574	0.22662	1.96811	NM_001166397
ASMM9PARTA019832	2.34639e-05	0.0150544	4.7266	NM_001002786
ASMM9PARTA028485	0.0285307	0.196296	1.88858	NM_008924
ASMM9PARTA043558	0.0246575	0.188908	1.72412	NM_181409
ASMM9PARTA024606	0.0433616	0.222452	2.63543	NM_001159883
ASMM9PARTA022202	0.000424448	0.0506144	2.05	NM_001081176
ASMM9PARTA034025	0.041721	0.219506	1.65515	NM_023750
ASMM9PARTA024400	0.0298255	0.198903	2.07983	NM_001159525
ASMM9PARTA038517	0.00807333	0.134132	1.89112	NM_133985
ASMM9PARTA044972	0.00879438	0.138904	2.23768	NM_207245
ASMM9PARTA035869	0.000236001	0.0411476	2.44285	NM_027126
ASMM9PARTA043379	0.00488862	0.113105	2.75406	NM_177707
ASMM9PARTA035960	0.00928508	0.14069	1.79341	NM_027756
ASMM9PARTA028609	8.59534e-05	0.0273254	2.26897	NM_008590
ASMM9PARTA022441	0.0127346	0.155712	2.31387	NM_001098222
ASMM9PARTA028714	0.0394098	0.215904	2.5036	NM_009284
ASMM9PARTA031117	0.0186605	0.174287	1.87377	NM_011988
ASMM9PARTA021092	0.0260564	0.191382	1.71543	NM_001034851
ASMM9PARTA027533	2.17014e-05	0.0147812	2.19835	NM_007504
ASMM9PARTA038365	0.00519223	0.115284	1.78625	NM_080857
ASMM9PARTA041650	0.0214359	0.182462	1.67695	NM_172546
ASMM9PARTA037902	0.045874	0.227195	3.82303	NM_030702
ASMM9PARTA024011	0.0210894	0.181575	2.84834	NM_001134299
ASMM9PARTA039532	0.0224909	0.185847	2.64701	NM_144831
ASMM9PARTA028180	0.00406854	0.107972	1.62746	NM_008567
ASMM9PARTA029622	0.0368669	0.211797	2.38956	NM_009899
ASMM9PARTA023642	0.000683197	0.0579298	1.52868	NM_001130444
ASMM9PARTA036368	0.00190484	0.0800949	1.61962	NM_028416
ASMM9PARTA039768	0.0380105	0.213702	2.58506	NM_146018
ASMM9PARTA024842	0.000636221	0.0569175	1.8834	NM_001161623
ASMM9PARTA031440	0.00373062	0.104512	2.10118	NM_013469
ASMM9PARTA041279	0.00789599	0.133178	1.51733	NM_153546
ASMM9PARTA044747	0.027779	0.195525	1.52356	NM_199446
ASMM9PARTA037628	0.0248805	0.189248	1.73968	NM_033320
ASMM9PARTA031693	0.00570337	0.119549	1.90785	NM_013566
ASMM9PARTA034248	5.51267e-06	0.0122546	7.57653	NM_025376
ASMM9PARTA039218	0.00259728	0.089989	1.60154	NM_144900
ASMM9PARTA028018	0.00967159	0.142145	2.04322	NM_007998
ASMM9PARTA032323	0.0130851	0.156667	1.77303	NM_018750
ASMM9PARTA039785	0.00955121	0.142029	1.55899	NM_145456
ASMM9PARTA039279	0.00614965	0.12279	1.72627	NM_139117
ASMM9PARTA039507	7.31228e-05	0.0260045	1.91647	NM_145356
ASMM9PARTA023330	0.028156	0.195904	1.86164	NM_001114664
ASMM9PARTA033913	0.00123186	0.069736	2.00187	NM_023525
ASMM9PARTA026696	0.0245755	0.188908	2.11866	NM_001177968
ASMM9PARTA025305	0.00875331	0.138904	1.52224	NM_001164204
ASMM9PARTA025445	0.0245166	0.188908	1.76202	NM_001164611
ASMM9PARTA041251	0.00480133	0.112268	1.6031	NM_153588
ASMM9PARTA024664	0.0467377	0.228539	1.72843	NM_001159637
ASMM9PARTA038497	0.00299795	0.0954523	2.20846	NM_130861
ASMM9PARTA031205	0.000273353	0.0442553	4.506	NM_011619
ASMM9PARTA038613	0.0131414	0.156667	1.62753	NM_133740
ASMM9PARTA036738	0.0205023	0.180142	1.7259	NM_029277
ASMM9PARTA041040	0.0138349	0.159496	2.42743	NM_153516
ASMM9PARTA043915	0.0341266	0.206659	4.64239	NM_181815
ASMM9PARTA030346	0.00216831	0.0855963	3.76346	NM_010373
ASMM9PARTA038801	0.000220929	0.040309	1.75636	NM_134086
ASMM9PARTA028169	0.00829671	0.136395	2.01839	NM_008397
ASMM9PARTA038970	0.0365529	0.211523	1.6031	NM_133888
ASMM9PARTA027889	0.035746	0.209974	2.73302	NM_008231
ASMM9PARTA031183	0.015651	0.164432	2.49614	NM_011588
ASMM9PARTA039985	0.000730918	0.0579298	2.05167	NM_146179
ASMM9PARTA041907	0.0358937	0.210076	2.29316	NM_172784
ASMM9PARTA041485	0.0415091	0.219216	1.66371	NM_172566
ASMM9PARTA023768	3.40811e-05	0.0174412	3.00881	NM_001130179
ASMM9PARTA030086	0.0226359	0.186035	2.03407	NM_010173
ASMM9PARTA020182	0.0277555	0.195511	1.71171	NM_001005865
ASMM9PARTA021285	0.00941757	0.140841	2.96109	NM_001037136
ASMM9PARTA035313	0.0209769	0.181338	2.30497	NM_026501
ASMM9PARTA032268	0.0151972	0.163165	3.07874	NM_016659
ASMM9PARTA028888	0.00937976	0.14083	2.66688	NM_009200
ASMM9PARTA023844	0.00936857	0.14083	2.30375	NM_001136082
ASMM9PARTA023722	0.0290691	0.197476	1.70484	NM_001122893
ASMM9PARTA038418	0.0328057	0.20418	1.53507	NM_054097
ASMM9PARTA022220	0.0127778	0.155784	1.58139	NM_001081367
ASMM9PARTA038234	0.00180545	0.0794217	1.55555	NM_053208
ASMM9PARTA027436	0.0147424	0.161796	1.55441	NM_007751
ASMM9PARTA028372	0.0177551	0.172133	3.59988	NM_008630
ASMM9PARTA020789	0.0389818	0.215128	1.51226	NM_001033321
ASMM9PARTA042359	0.0261294	0.191467	1.89343	NM_175403
ASMM9PARTA033707	0.00208579	0.0835191	1.76082	NM_023547
ASMM9PARTA038103	0.00649631	0.125413	2.50374	NM_053195
ASMM9PARTA034679	0.0430297	0.221937	1.64561	NM_025776
ASMM9PARTA025673	0.00989223	0.143342	2.09586	NM_001164793
ASMM9PARTA028869	0.0152998	0.163535	1.64759	NM_008894
ASMM9PARTA043130	0.0286748	0.196641	1.76517	NM_177788
ASMM9PARTA038181	0.0247875	0.189127	1.71394	NM_130451
ASMM9PARTA041054	0.0355934	0.209722	1.60808	NM_153093
ASMM9PARTA024025	0.0383561	0.214137	2.42033	NM_001141978
ASMM9PARTA038759	0.0450969	0.225881	2.47508	NM_133738
ASMM9PARTA031349	0.0199279	0.179095	1.69039	NM_011764
ASMM9PARTA020388	0.0223189	0.185523	1.52073	NM_001025156
ASMM9PARTA022542	0.000800798	0.0585448	1.7258	NM_001099628
ASMM9PARTA020793	0.0349405	0.208362	1.84116	NM_001033344
ASMM9PARTA030711	0.0193676	0.177246	2.13166	NM_011344
ASMM9PARTA032863	0.0034628	0.102709	1.64968	NM_019517
ASMM9PARTA034744	0.00427969	0.108831	1.51457	NM_026281
ASMM9PARTA038933	0.0309096	0.200403	2.60404	NM_133801
ASMM9PARTA030408	0.0186647	0.174287	3.18786	NM_010889
ASMM9PARTA023321	0.0121382	0.152689	1.67341	NM_001113529
ASMM9PARTA038375	0.0219497	0.184803	1.60321	NM_133485
ASMM9PARTA022282	0.0427693	0.221439	2.28333	NM_001081337
ASMM9PARTA038386	0.0372077	0.212326	1.62082	NM_053241
ASMM9PARTA029916	0.0209738	0.181338	2.42579	NM_010220
ASMM9PARTA024050	0.000505467	0.0527996	2.15762	NM_001136080
ASMM9PARTA031912	0.00533607	0.116351	1.50748	NM_015794
ASMM9PARTA022300	0.0302554	0.199305	1.83344	NM_001081043
ASMM9PARTA024153	0.011964	0.152455	1.5177	NM_001142809
ASMM9PARTA028131	0.0365894	0.211523	1.62642	NM_008225
ASMM9PARTA041951	0.0262444	0.191734	1.92092	NM_172990
ASMM9PARTA033260	0.00395228	0.107183	3.17456	NM_022004
ASMM9PARTA041261	0.027615	0.195511	1.91548	NM_172302
ASMM9PARTA020768	0.0462352	0.227481	1.57055	NM_001026214
ASMM9PARTA027977	0.0117629	0.151603	1.63884	NM_007933
ASMM9PARTA019963	0.0385337	0.214403	2.84349	NM_001001883
ASMM9PARTA032528	4.73562e-05	0.0216006	1.64665	NM_016857
ASMM9PARTA042166	0.0423794	0.220849	1.62018	NM_175093
ASMM9PARTA038941	0.0419864	0.219989	1.94452	NM_133927
ASMM9PARTA027815	0.0275927	0.195511	2.39315	NM_007993
ASMM9PARTA031647	0.0466826	0.22852	1.67794	NM_013502
ASMM9PARTA032333	0.0161531	0.166302	1.53029	NM_019400
ASMM9PARTA021673	0.0231779	0.186691	2.41666	NM_001044703
ASMM9PARTA031491	0.0345033	0.207635	2.05056	NM_011787
ASMM9PARTA029942	0.0234276	0.187039	1.60334	NM_010168
ASMM9PARTA044130	0.0351635	0.208803	1.81029	NM_197959
ASMM9PARTA041824	0.0105465	0.146161	1.7789	NM_172581
ASMM9PARTA021448	0.00479133	0.112268	2.59158	NM_001039048
ASMM9PARTA023469	0.000493945	0.0527996	1.52112	NM_001114098
ASMM9PARTA027407	0.016553	0.167996	2.26435	NM_007730
ASMM9PARTA022862	0.020147	0.179729	1.64426	NM_001102438
ASMM9PARTA026375	0.0225022	0.185847	1.525	NM_001170868
ASMM9PARTA031768	0.0146814	0.161768	1.84115	NM_013657
ASMM9PARTA036025	0.0210032	0.181338	1.5302	NM_027852
ASMM9PARTA020109	0.0493246	0.232887	1.53868	NM_001006678
ASMM9PARTA030466	0.00446569	0.110057	4.73058	NM_010762
ASMM9PARTA023843	0.0307863	0.200186	2.83299	NM_001136072
ASMM9PARTA029032	0.0197727	0.178687	1.5451	NM_009336
ASMM9PARTA031029	0.0156381	0.164432	1.67877	NM_011549
ASMM9PARTA021068	0.0157233	0.16492	1.62363	NM_001037905
ASMM9PARTA035973	0.0379747	0.213684	1.82589	NM_027270
ASMM9PARTA039395	0.0152866	0.163478	2.27921	NM_145526
ASMM9PARTA030509	5.6864e-07	0.00328122	6.95449	NM_010858
ASMM9PARTA034516	0.0400576	0.216509	1.55781	NM_025830
ASMM9PARTA032259	0.0250297	0.18932	2.45394	NM_018793
ASMM9PARTA025099	0.0324891	0.203919	2.1398	NM_001163511
ASMM9PARTA023769	0.000512015	0.0528415	4.03622	NM_001130181
ASMM9PARTA043215	0.0327881	0.204163	1.51521	NM_178357
ASMM9PARTA038587	0.0464759	0.228006	1.5756	NM_134009
ASMM9PARTA022392	0.00259046	0.089989	1.51631	NM_001081469
ASMM9PARTA032225	0.0103866	0.144902	2.376	NM_017407
ASMM9PARTA039824	0.0117298	0.151362	1.63133	NM_145525
ASMM9PARTA026000	0.00518655	0.115284	1.5244	NM_001167946
ASMM9PARTA032400	0.0196776	0.178424	1.72681	NM_019553
ASMM9PARTA033037	0.00239418	0.0882787	1.57159	NM_020504
ASMM9PARTA023182	0.0003422	0.0475754	4.01816	NM_001112702
ASMM9PARTA041319	0.038509	0.214323	1.84772	NM_153786
ASMM9PARTA028661	0.00900284	0.139202	1.57985	NM_008884
ASMM9PARTA032849	0.0458589	0.227195	1.64551	NM_019963
ASMM9PARTA037074	0.00908578	0.139294	2.05641	NM_029857
ASMM9PARTA031037	0.0141428	0.160316	1.80831	NM_011646
ASMM9PARTA043333	0.0223599	0.185523	1.61776	NM_178648
ASMM9PARTA037869	0.00145662	0.0754747	2.84394	NM_030888
ASMM9PARTA029039	0.0413391	0.219105	2.17302	NM_009431
ASMM9PARTA038149	0.0217103	0.183976	1.60193	NM_133191
ASMM9PARTA023733	0.0378845	0.213336	1.86305	NM_001130151
ASMM9PARTA042193	0.0313233	0.20172	1.51769	NM_173350
ASMM9PARTA032478	0.0424529	0.221139	1.69768	NM_019466
ASMM9PARTA033266	0.00171354	0.0790189	5.88094	NM_020033
ASMM9PARTA019760	0.0260086	0.191382	1.54004	NM_001001559
ASMM9PARTA023522	0.0457161	0.226935	2.51498	NM_001115085
ASMM9PARTA030931	0.00963774	0.142108	2.35683	NM_011791
ASMM9PARTA038748	0.0176917	0.172133	2.00526	NM_133656
ASMM9PARTA043366	0.0429568	0.221937	1.82026	NM_178633
ASMM9PARTA030838	0.0493995	0.232887	1.97559	NM_011216
ASMM9PARTA032296	0.0200038	0.179214	1.5738	NM_019456
ASMM9PARTA024365	0.0261231	0.191467	5.85651	NM_001159509
ASMM9PARTA027915	0.0029618	0.0951678	1.76982	NM_007887
ASMM9PARTA022287	0.026489	0.192183	2.05877	NM_001081416
ASMM9PARTA025841	0.0399409	0.216489	1.55039	NM_001165254
ASMM9PARTA029607	0.000988771	0.0641722	2.14267	NM_009599
ASMM9PARTA022243	0.0271695	0.194033	1.94491	NM_001081238
ASMM9PARTA039517	0.0232223	0.186829	1.56169	NM_145475
ASMM9PARTA045049	0.0100006	0.143741	1.80887	NM_207671
ASMM9PARTA032383	0.0145046	0.160918	1.69872	NM_016859
ASMM9PARTA027120	0.0137818	0.15938	3.29754	NM_007403
ASMM9PARTA041861	0.0107067	0.147178	1.8388	NM_172605
ASMM9PARTA027625	0.0399718	0.216489	2.79249	NM_007907
ASMM9PARTA019833	0.00845416	0.13717	1.94087	NM_001003405
ASMM9PARTA040814	0.00338657	0.101655	2.42635	NM_153544
ASMM9PARTA029144	7.33586e-06	0.0122546	2.87102	NM_009405
ASMM9PARTA022600	0.0109166	0.148519	2.00983	NM_001083110
ASMM9PARTA035541	0.000638373	0.0569175	1.72706	NM_026929
ASMM9PARTA043662	0.00387319	0.10622	1.51896	NM_178926
ASMM9PARTA028786	9.44013e-06	0.0122546	3.2108	NM_009394
ASMM9PARTA021214	0.00601968	0.12227	3.23674	NM_001039073
ASMM9PARTA042335	0.0240778	0.187842	1.5478	NM_175464
ASMM9PARTA026209	0.0147281	0.161796	1.58215	NM_001173477
ASMM9PARTA037376	0.044814	0.225634	2.26676	NM_031172
ASMM9PARTA022500	0.00702668	0.128203	2.20685	NM_001081636
ASMM9PARTA040083	0.0039582	0.107183	1.76937	NM_145742
ASMM9PARTA042295	0.0252868	0.190099	1.69262	NM_175318
ASMM9PARTA023470	0.0183958	0.17367	1.77749	NM_001114131
ASMM9PARTA022152	0.000968927	0.0641722	2.31236	NM_001081378
ASMM9PARTA030475	0.00845954	0.13717	1.75649	NM_010909
ASMM9PARTA038677	0.0316592	0.202091	1.75774	NM_133700
ASMM9PARTA020222	0.0499192	0.233313	1.51237	NM_001007570
ASMM9PARTA021862	0.0197962	0.17872	1.85287	NM_001081092
ASMM9PARTA025281	0.00344879	0.102709	1.51073	NM_001164571
ASMM9PARTA035916	0.0433889	0.222452	1.8354	NM_027410
ASMM9PARTA040930	0.0171663	0.170784	1.8446	NM_153178
ASMM9PARTA021608	0.0309172	0.200403	2.19165	NM_001045523
ASMM9PARTA025597	0.0225988	0.185968	2.08866	NM_001164357
ASMM9PARTA027918	0.0051048	0.114707	1.61581	NM_007913
ASMM9PARTA034300	0.0163821	0.167102	2.65188	NM_025877
ASMM9PARTA024641	0.0482688	0.23081	3.24982	NM_001161410
ASMM9PARTA043066	0.0102482	0.144508	1.84099	NM_177673
ASMM9PARTA023702	0.00758455	0.131642	2.49546	NM_001130008
ASMM9PARTA039706	0.0351863	0.208803	1.91647	NM_146094
ASMM9PARTA041644	0.00597569	0.121843	2.48978	NM_172478
ASMM9PARTA043219	0.0114285	0.14998	2.09915	NM_178640
ASMM9PARTA032676	0.0356081	0.20975	2.39669	NM_018775
ASMM9PARTA019811	0.0168295	0.168874	2.89999	NM_001008542
ASMM9PARTA033666	0.00243153	0.0886715	1.83809	NM_024241
ASMM9PARTA029882	0.0172097	0.170891	1.66559	NM_010246
ASMM9PARTA038389	0.0460548	0.227433	1.78231	NM_054071
ASMM9PARTA034998	0.0402368	0.216919	1.77206	NM_026384
ASMM9PARTA031158	0.00503607	0.11402	1.66964	NM_011315
ASMM9PARTA042081	0.0105133	0.145959	2.23959	NM_172775
ASMM9PARTA023706	0.0362262	0.210612	1.62085	NM_001130453
ASMM9PARTA031397	0.00147446	0.075641	1.52174	NM_012012
ASMM9PARTA037708	0.0147417	0.161796	1.71415	NM_033371
ASMM9PARTA025948	0.00667742	0.126367	2.01355	NM_001166545
ASMM9PARTA029812	0.0189895	0.175487	3.3574	NM_010123
ASMM9PARTA039573	0.0408148	0.21813	1.69661	NM_144908
ASMM9PARTA025801	0.00359817	0.103759	1.52859	NM_001164612
ASMM9PARTA034756	0.0072312	0.129902	1.78364	NM_025891
ASMM9PARTA024453	0.0390934	0.215404	1.73482	NM_001146100
ASMM9PARTA023753	0.0247563	0.189092	1.89551	NM_001114386
ASMM9PARTA028642	0.00752843	0.131416	2.61717	NM_008563
ASMM9PARTA030742	0.0473092	0.22972	1.86947	NM_011417
ASMM9PARTA033748	0.0106006	0.146495	1.83114	NM_022432
ASMM9PARTA027336	5.93385e-05	0.0237884	6.74853	NM_007617
ASMM9PARTA038599	0.0231845	0.186691	2.17803	NM_130878
ASMM9PARTA034903	0.00414288	0.108577	1.5362	NM_026107
ASMM9PARTA035362	0.0376051	0.212951	1.76738	NM_027130
ASMM9PARTA044714	0.0480137	0.230619	1.86268	NM_201352
ASMM9PARTA044393	0.018568	0.174075	2.19483	NM_199033
ASMM9PARTA029694	0.0205461	0.180285	1.75357	NM_009879
ASMM9PARTA036689	0.0251279	0.189584	1.51686	NM_028672
ASMM9PARTA040817	0.00562771	0.119153	1.71072	NM_153778
ASMM9PARTA032302	0.00646125	0.125296	2.20394	NM_019521
ASMM9PARTA026580	0.0202408	0.179834	2.18964	NM_001177627
ASMM9PARTA022082	0.00119854	0.069052	1.5842	NM_001077636
ASMM9PARTA023628	0.0335618	0.205429	1.53272	NM_001115009
ASMM9PARTA032326	0.0346124	0.207999	1.81134	NM_018790
ASMM9PARTA027438	0.0420015	0.219989	1.91609	NM_007757
ASMM9PARTA043827	0.0069997	0.128045	1.6684	NM_181417
ASMM9PARTA022391	0.0145428	0.161192	1.7315	NM_001081468
ASMM9PARTA041524	0.00868038	0.138539	2.00714	NM_172768
ASMM9PARTA029402	0.000335869	0.0475754	1.97661	NM_009694
ASMM9PARTA028222	0.0400436	0.216489	2.07301	NM_008610
ASMM9PARTA035234	0.00317594	0.0984221	1.55891	NM_026403
ASMM9PARTA041790	0.0176073	0.172133	1.58275	NM_172613
ASMM9PARTA024323	0.00860907	0.137839	1.78241	NM_001159354
ASMM9PARTA036876	0.000913648	0.0618392	1.58533	NM_029102
ASMM9PARTA027851	0.0291116	0.197476	1.86048	NM_008243
ASMM9PARTA029480	0.00744213	0.131231	2.13546	NM_009876
ASMM9PARTA032623	0.0176513	0.172133	1.66205	NM_019753
ASMM9PARTA028425	0.0336291	0.20553	1.53294	NM_008421
ASMM9PARTA023173	0.0172248	0.17096	1.97443	NM_001110337
ASMM9PARTA023845	0.0275871	0.195511	1.62522	NM_001136222
ASMM9PARTA035171	0.0157709	0.165095	2.54341	NM_026268
ASMM9PARTA026939	0.0359627	0.210186	1.5559	NM_001195537
ASMM9PARTA030775	0.000651044	0.0569175	2.38226	NM_011359
ASMM9PARTA038190	0.0133174	0.157039	2.54634	NM_133360
ASMM9PARTA027171	0.0416906	0.219456	2.26328	NM_001198824
ASMM9PARTA031317	0.0235145	0.187039	1.65347	NM_011733
ASMM9PARTA029400	0.0365052	0.211523	1.5533	NM_009634
ASMM9PARTA036184	0.014938	0.162314	1.72879	NM_028133
ASMM9PARTA030986	0.00248592	0.0889912	1.76587	NM_011456
ASMM9PARTA026655	0.017827	0.172196	1.62196	NM_001177852
ASMM9PARTA023784	0.000717605	0.0579298	3.01618	NM_001144855
ASMM9PARTA025785	0.036909	0.211797	1.9941	NM_001166643
ASMM9PARTA030694	0.00202623	0.0821142	1.82534	NM_011118
ASMM9PARTA037938	1.05701e-05	0.0122546	4.61099	NM_031189
ASMM9PARTA041669	0.00434324	0.109291	1.84661	NM_172877
ASMM9PARTA022290	0.0333585	0.205373	1.64677	NM_001081548
ASMM9PARTA038267	0.00312321	0.0975863	1.79974	NM_053090
ASMM9PARTA031924	0.00580409	0.120494	1.63421	NM_016866
ASMM9PARTA028402	0.0245956	0.188908	1.52289	NM_008684
ASMM9PARTA031309	0.0117704	0.151606	1.98144	NM_011622
ASMM9PARTA024281	0.0120785	0.152565	1.76201	NM_001145919
ASMM9PARTA029335	0.0187689	0.174565	1.64252	NM_009747
ASMM9PARTA033327	0.0068167	0.127308	2.03957	NM_021600
ASMM9PARTA031508	0.000654208	0.0569568	1.51928	NM_013551
ASMM9PARTA031261	0.0223084	0.185523	2.79263	NM_011809
ASMM9PARTA036770	0.0253845	0.190443	2.09131	NM_028794
ASMM9PARTA031606	0.0374091	0.212951	1.8154	NM_011914
ASMM9PARTA026934	0.00346235	0.102709	1.77308	NM_001193661
ASMM9PARTA021654	0.0386447	0.214752	1.61682	NM_001039242
ASMM9PARTA031516	0.0120722	0.152565	2.60614	NM_013655
ASMM9PARTA037948	0.000171986	0.0379855	3.19037	NM_033525
ASMM9PARTA033340	0.0324612	0.203919	2.13621	NM_020259
ASMM9PARTA027600	0.000419255	0.0506144	1.54045	NM_008063
ASMM9PARTA041359	0.015364	0.163784	2.15622	NM_172393
ASMM9PARTA022468	0.0446484	0.225087	1.67857	NM_001085449
ASMM9PARTA023867	0.00192605	0.0806636	4.66008	NM_001130178
ASMM9PARTA034622	0.0375268	0.212951	2.33044	NM_025845
ASMM9PARTA036014	0.0156067	0.164305	1.50731	NM_027434
ASMM9PARTA022514	0.0083211	0.136508	1.62185	NM_001081292
ASMM9PARTA035692	0.00040547	0.0506144	2.44212	NM_027120
ASMM9PARTA042470	0.0205717	0.180374	1.99393	NM_175438
ASMM9PARTA036553	0.0260542	0.191382	1.85816	NM_028720
ASMM9PARTA041678	0.0399899	0.216489	1.93828	NM_172436
ASMM9PARTA032145	0.0162722	0.166529	2.08563	NM_016985
ASMM9PARTA038020	0.0178718	0.172265	1.69779	NM_033613
ASMM9PARTA041258	0.000994367	0.0641722	2.35365	NM_172156
ASMM9PARTA035627	0.0217758	0.184194	3.96411	NM_027225
ASMM9PARTA043118	0.00453759	0.110057	1.81537	NM_178244
ASMM9PARTA041407	0.00255219	0.0896173	1.71757	NM_172579
ASMM9PARTA037036	0.0411194	0.218525	2.35358	NM_029364
ASMM9PARTA027031	0.0443909	0.224328	1.56261	NM_001193659
ASMM9PARTA022665	0.000286079	0.0447948	1.54794	NM_001083903
ASMM9PARTA031026	0.000926021	0.0622749	2.43334	NM_011463
ASMM9PARTA041613	0.0456213	0.226777	1.55304	NM_172558
ASMM9PARTA021830	0.0298657	0.198903	2.93901	NM_001040403
ASMM9PARTA026329	0.0396578	0.216085	1.80166	NM_001170710
ASMM9PARTA031877	0.00391745	0.106887	2.02858	NM_013733
ASMM9PARTA041361	0.00289827	0.0941354	1.87032	NM_172428
ASMM9PARTA040032	0.0304653	0.199882	2.39179	NM_146200
ASMM9PARTA024290	0.00223843	0.0857058	7.74458	NM_001159507
ASMM9PARTA028450	0.027837	0.195605	1.77568	NM_008853
ASMM9PARTA039411	0.00775652	0.132228	2.45939	NM_146006
ASMM9PARTA039538	0.0308266	0.200249	2.07837	NM_144918
ASMM9PARTA026656	0.00522511	0.115601	1.83025	NM_001177854
ASMM9PARTA027496	0.0215987	0.183358	1.55922	NM_007601
ASMM9PARTA034774	0.0249832	0.189248	3.10295	NM_026181
ASMM9PARTA019733	0.0383621	0.214137	1.52202	NM_001003918
ASMM9PARTA042712	0.0270726	0.193803	1.78789	NM_175398
ASMM9PARTA043469	0.0494144	0.232887	1.87731	NM_178641
ASMM9PARTA038231	0.0223663	0.185523	1.94239	NM_053169
ASMM9PARTA027723	0.00594996	0.121574	1.59386	NM_007746
ASMM9PARTA028801	0.0282516	0.196015	2.45886	NM_009086
ASMM9PARTA036379	0.000315423	0.0469376	2.17251	NM_027760
ASMM9PARTA022172	4.99734e-06	0.0122546	4.9375	NM_001081157
ASMM9PARTA044014	0.0365857	0.211523	2.27202	NM_181750
ASMM9PARTA020035	0.00581082	0.120494	1.82286	NM_001003664
ASMM9PARTA039346	0.0297338	0.198898	1.66857	NM_144550
ASMM9PARTA031415	0.0137848	0.15938	1.77336	NM_011647
ASMM9PARTA035810	1.07888e-05	0.0122546	5.66084	NM_027402
ASMM9PARTA043803	0.0307625	0.200186	1.76485	NM_183014
ASMM9PARTA023009	0.0353362	0.209265	1.96926	NM_001110148
ASMM9PARTA043224	0.0485943	0.231806	1.77677	NM_178696
ASMM9PARTA042916	1.08852e-05	0.0122546	2.03383	NM_177372
ASMM9PARTA022132	0.0435009	0.222782	2.83867	NM_001081080
ASMM9PARTA030779	0.0042256	0.108654	1.56252	NM_011460
ASMM9PARTA038055	0.0321068	0.203243	2.09235	NM_053155
ASMM9PARTA026887	0.0409191	0.218259	1.52883	NM_001190853
ASMM9PARTA043896	0.00163016	0.0780915	1.67276	NM_178799
ASMM9PARTA033614	0.0251707	0.189678	1.6484	NM_022655
ASMM9PARTA041514	0.000140206	0.0346362	3.51662	NM_172659
ASMM9PARTA030604	0.00758511	0.131642	1.72262	NM_010763
ASMM9PARTA026163	0.0185248	0.173949	2.11778	NM_001168490
ASMM9PARTA029439	0.0352848	0.209078	2.24703	NM_009818
ASMM9PARTA024358	0.0263742	0.191922	1.52417	NM_001146687
ASMM9PARTA024450	0.0115515	0.150326	1.66806	NM_001146048
ASMM9PARTA036390	0.00143843	0.0754747	1.65774	NM_028001
ASMM9PARTA039334	0.0256699	0.190856	1.54654	NM_145494
ASMM9PARTA031857	0.0234351	0.187039	2.56665	NM_016737
ASMM9PARTA043394	0.0096669	0.142145	2.4138	NM_178113
ASMM9PARTA036858	0.0126434	0.155681	1.63299	NM_028536
ASMM9PARTA034115	0.0178193	0.172196	2.42921	NM_025664
ASMM9PARTA044645	0.000552347	0.05441	1.83165	NM_199222
ASMM9PARTA033732	0.00759801	0.131753	1.67867	NM_023814
ASMM9PARTA029366	0.0150345	0.162819	1.71387	NM_009746
ASMM9PARTA041465	0.0169103	0.169523	3.02767	NM_170588
ASMM9PARTA024380	0.0322549	0.203602	3.44003	NM_001161369
ASMM9PARTA033989	0.0264787	0.192174	2.35753	NM_023622
ASMM9PARTA029751	0.0150772	0.162899	2.12937	NM_009662
ASMM9PARTA033318	0.0306529	0.200186	1.59589	NM_021388
ASMM9PARTA027047	0.00114725	0.067807	2.25733	NM_001199272
ASMM9PARTA038639	0.020246	0.179834	1.81611	NM_133350
ASMM9PARTA042039	0.0392115	0.215607	1.5806	NM_175127
ASMM9PARTA028659	0.0112377	0.149234	1.9618	NM_008861
ASMM9PARTA041216	0.0293443	0.198346	2.36817	NM_172300
ASMM9PARTA029096	0.0353967	0.20943	2.35443	NM_009185
ASMM9PARTA027912	0.00183927	0.0794217	1.93522	NM_007833
ASMM9PARTA042381	0.0135736	0.157989	2.03698	NM_173864
ASMM9PARTA028643	0.00472417	0.111881	2.53208	NM_008566
ASMM9PARTA027753	0.0208726	0.181338	2.32295	NM_007634
ASMM9PARTA036021	0.0141841	0.160437	1.70127	NM_027764
ASMM9PARTA041205	0.0239957	0.187714	3.18617	NM_153787
ASMM9PARTA020342	0.0133269	0.157039	1.52869	NM_001024508
ASMM9PARTA022541	2.12686e-05	0.0147812	6.64716	NM_001099331
ASMM9PARTA038749	0.0451782	0.225881	1.52124	NM_133665
ASMM9PARTA022385	0.0165964	0.167996	2.73419	NM_001081326
ASMM9PARTA022498	0.0253573	0.190425	1.50255	NM_001081467
ASMM9PARTA039300	0.00166483	0.0786745	2.90589	NM_145463
ASMM9PARTA023457	0.0184112	0.17367	1.61784	NM_001111272
ASMM9PARTA022766	0.00997542	0.143556	1.66139	NM_001081635
ASMM9PARTA029227	0.020035	0.179374	2.60239	NM_009794
ASMM9PARTA041968	0.0317266	0.202091	2.7787	NM_175046
ASMM9PARTA025467	0.023351	0.186934	1.61024	NM_001164414
ASMM9PARTA039486	0.0245113	0.188908	1.89929	NM_146067
ASMM9PARTA042144	0.0347829	0.208103	1.56915	NM_175158
ASMM9PARTA037719	0.0127978	0.155831	2.02245	NM_030066
ASMM9PARTA027681	0.000660521	0.0572688	1.67795	NM_007710
ASMM9PARTA042754	0.00972306	0.142166	1.66875	NM_175552
ASMM9PARTA032445	0.000231626	0.0408401	3.16746	NM_019587
ASMM9PARTA036602	0.00354762	0.10342	2.23815	NM_028234
ASMM9PARTA032587	0.0474965	0.229825	1.76562	NM_019490
ASMM9PARTA024902	0.0108705	0.148396	2.36087	NM_001160404
ASMM9PARTA033029	0.0154859	0.164045	2.01631	NM_019993
ASMM9PARTA034562	0.0249522	0.189248	1.8268	NM_025924
ASMM9PARTA032817	0.0250053	0.189248	1.50263	NM_020027
ASMM9PARTA030938	0.0427021	0.221439	1.69222	NM_011101
ASMM9PARTA032652	0.00117397	0.0684226	1.50562	NM_019574
ASMM9PARTA031285	0.00641968	0.124952	1.50623	NM_011908
ASMM9PARTA026100	8.36113e-05	0.0269897	2.76128	NM_001170433
ASMM9PARTA039379	0.046932	0.228687	1.6051	NM_139310
ASMM9PARTA024207	0.0338075	0.206086	2.43475	NM_001141975
ASMM9PARTA042236	0.0151283	0.162968	1.75234	NM_173451
ASMM9PARTA040071	0.00249566	0.0889912	1.69336	NM_146251
ASMM9PARTA030351	0.00708362	0.128906	1.63859	NM_010547
ASMM9PARTA036015	0.0107372	0.147247	1.66471	NM_027476
ASMM9PARTA039629	0.00857475	0.137839	1.73833	NM_145974
ASMM9PARTA043344	0.023556	0.187039	1.89599	NM_177739
ASMM9PARTA025310	0.00471797	0.111881	1.68555	NM_001164531
ASMM9PARTA037006	0.00625797	0.12301	2.52944	NM_028724
ASMM9PARTA022196	0.0043435	0.109291	1.77805	NM_001081046
ASMM9PARTA041523	0.0299843	0.198903	2.24483	NM_172758
ASMM9PARTA023288	0.0461786	0.227446	2.35048	NM_001115132
ASMM9PARTA023899	0.000498415	0.0527996	1.57966	NM_001130165
ASMM9PARTA034705	0.0339145	0.206379	1.67273	NM_026197
ASMM9PARTA034857	0.00159535	0.077639	3.06117	NM_026335
ASMM9PARTA044073	0.0240251	0.187745	1.53651	NM_198305
ASMM9PARTA031413	0.0472642	0.229719	1.68508	NM_013595
ASMM9PARTA043168	0.0144342	0.160885	2.3797	NM_177619
ASMM9PARTA038261	0.0452254	0.225881	1.52931	NM_133699
ASMM9PARTA022567	0.0207846	0.181181	1.69444	NM_001081963
ASMM9PARTA032556	0.0418928	0.219801	1.60649	NM_019458
ASMM9PARTA021935	0.0113247	0.149476	1.54345	NM_001081304
ASMM9PARTA041870	0.00281792	0.0937015	3.96366	NM_172752
ASMM9PARTA026360	0.0185869	0.174103	1.63136	NM_001168516
ASMM9PARTA043157	0.0167342	0.168522	1.52641	NM_177388
ASMM9PARTA028679	0.000209758	0.0393122	1.77738	NM_008730
ASMM9PARTA030965	0.0100788	0.14386	2.7891	NM_011514
ASMM9PARTA042987	0.0235346	0.187039	1.53772	NM_177390
ASMM9PARTA040893	0.0263112	0.191866	2.72556	NM_153563
ASMM9PARTA037643	0.0136138	0.157989	1.56838	NM_029955
ASMM9PARTA038585	0.0264073	0.191922	2.53879	NM_133911
ASMM9PARTA034860	0.00892853	0.139202	1.51688	NM_025853
ASMM9PARTA032541	0.0300981	0.198903	1.50301	NM_018767
ASMM9PARTA031215	0.0187566	0.174565	2.279	NM_011757
ASMM9PARTA028396	0.0296794	0.198898	1.71956	NM_008555
ASMM9PARTA021859	0.0241481	0.188006	1.69419	NM_001081061
ASMM9PARTA036807	0.0392831	0.215769	2.6265	NM_029101
ASMM9PARTA027860	0.000881755	0.0610594	2.56088	NM_008372
ASMM9PARTA034898	0.0140722	0.160162	1.70003	NM_025911
ASMM9PARTA026436	0.0327059	0.204163	1.55599	NM_001172206
ASMM9PARTA042038	0.0132163	0.15678	1.61274	NM_175113
ASMM9PARTA035538	0.00203046	0.0821142	2.05057	NM_026877
ASMM9PARTA024023	0.000892268	0.0615841	5.08539	NM_001136083
ASMM9PARTA038147	0.00808975	0.134132	1.87714	NM_130881
ASMM9PARTA032736	0.0389548	0.215092	1.74267	NM_019778
ASMM9PARTA031067	0.0100058	0.143741	1.54702	NM_011753
ASMM9PARTA032039	6.657e-05	0.0253959	2.37065	NM_016754
ASMM9PARTA044394	0.00479028	0.112268	1.56403	NM_199196
ASMM9PARTA020740	0.0384042	0.214137	1.6606	NM_001025562
ASMM9PARTA024715	0.0258229	0.190915	1.5762	NM_001162909
ASMM9PARTA032355	0.0341378	0.206659	1.59366	NM_016926
ASMM9PARTA041663	0.0283954	0.196265	1.87185	NM_172746
ASMM9PARTA021960	0.014216	0.160451	1.82171	NM_001081000
ASMM9PARTA032934	0.011781	0.151649	1.6478	NM_019694
ASMM9PARTA028285	0.0087621	0.138904	1.97292	NM_008506
ASMM9PARTA040290	0.0102898	0.144517	1.82021	NM_146682
ASMM9PARTA037086	0.0195123	0.177617	2.04303	NM_028900
ASMM9PARTA041376	0.0272075	0.194231	1.83941	NM_172677
ASMM9PARTA033568	0.000563247	0.0552245	4.07922	NM_021447
ASMM9PARTA027458	0.000291095	0.0451151	3.42584	NM_007492
ASMM9PARTA031790	0.0453101	0.225881	2.45458	NM_013457
ASMM9PARTA044932	0.00717561	0.129235	1.51019	NM_207212
ASMM9PARTA037823	0.0277678	0.195511	2.3824	NM_030113
ASMM9PARTA043802	0.036703	0.211797	2.36196	NM_182939
ASMM9PARTA029390	0.0347229	0.20805	3.45098	NM_009502
ASMM9PARTA036318	3.29504e-05	0.0174412	2.30729	NM_027928
ASMM9PARTA044038	0.0490828	0.23242	1.71508	NM_198438
ASMM9PARTA044766	0.000319371	0.0471905	2.19226	NM_207208
ASMM9PARTA042936	0.0305414	0.200006	1.50187	NM_177135
ASMM9PARTA038672	0.020091	0.179459	1.57346	NM_133347
ASMM9PARTA037116	0.00499929	0.113769	1.66694	NM_029781
ASMM9PARTA040821	0.0415571	0.219248	1.5271	NM_170704
ASMM9PARTA023067	0.0219928	0.184803	1.62129	NM_001109905
ASMM9PARTA034122	0.000274197	0.0442553	1.66892	NM_024184
ASMM9PARTA029876	0.0348705	0.208296	1.92039	NM_010153
ASMM9PARTA035199	0.018108	0.172939	2.11911	NM_026295
ASMM9PARTA033589	0.0194661	0.177582	1.57464	NM_022313
ASMM9PARTA044019	0.0127436	0.155712	2.20514	NM_182957
ASMM9PARTA036698	0.00388289	0.10622	1.57961	NM_028803
ASMM9PARTA039275	0.0262097	0.191614	2.66957	NM_138747
ASMM9PARTA025352	0.0431528	0.221974	1.64668	NM_001164272
ASMM9PARTA034706	0.0017814	0.0790218	2.54544	NM_026221
ASMM9PARTA041299	0.0388375	0.214955	1.84925	NM_172477
ASMM9PARTA041403	0.0167861	0.168631	2.20687	NM_172498
ASMM9PARTA025116	0.0218102	0.184302	2.5951	NM_001163008
ASMM9PARTA035161	0.0490992	0.232446	1.75008	NM_026085
ASMM9PARTA024384	0.0383763	0.214137	1.95312	NM_001145876
ASMM9PARTA035020	0.000735878	0.0579298	1.9539	NM_026162
ASMM9PARTA021721	0.0150869	0.162918	3.68386	NM_001080979
ASMM9PARTA022735	0.0176068	0.172133	2.32734	NM_001081970
ASMM9PARTA030192	0.00697279	0.127999	1.52859	NM_010910
ASMM9PARTA022529	0.000793087	0.0585099	1.75359	NM_001081684
ASMM9PARTA019954	0.0150482	0.162819	1.86216	NM_001013368
ASMM9PARTA026143	7.76572e-05	0.0267115	3.80988	NM_001177524
ASMM9PARTA021312	0.0483642	0.231104	2.90481	NM_001037707
ASMM9PARTA021757	0.0215929	0.183358	1.64164	NM_001039515
ASMM9PARTA030584	0.0370939	0.21213	1.61534	NM_010949
ASMM9PARTA023372	0.0240649	0.187842	2.27067	NM_001110205
ASMM9PARTA029056	0.0288941	0.197349	1.7623	NM_009045
ASMM9PARTA032571	0.0399791	0.216489	1.79236	NM_017406
ASMM9PARTA036008	0.00273899	0.0926927	1.72016	NM_027290
ASMM9PARTA038953	0.00908762	0.139294	2.36168	NM_138310
ASMM9PARTA033273	0.0370354	0.212057	2.55217	NM_020587
ASMM9PARTA022421	0.0452257	0.225881	1.63139	NM_001081466
ASMM9PARTA025454	0.000795261	0.0585099	1.70956	NM_001165986
ASMM9PARTA028545	0.0244704	0.188908	2.00264	NM_008641
ASMM9PARTA031039	0.00714379	0.129072	2.15695	NM_011656
ASMM9PARTA032672	0.0169786	0.169722	1.62303	NM_020005
ASMM9PARTA027848	0.00869633	0.138539	1.95519	NM_008216
ASMM9PARTA024947	0.0010429	0.0655467	1.69816	NM_001162970
ASMM9PARTA041493	0.0471826	0.229542	2.86291	NM_170599
ASMM9PARTA027196	0.0429697	0.221937	1.87369	NM_007494
ASMM9PARTA031295	0.0324401	0.203919	3.34083	NM_013456
ASMM9PARTA036645	0.0394028	0.215904	1.6604	NM_028347
ASMM9PARTA037252	0.0254857	0.190502	1.74212	NM_029662
ASMM9PARTA026330	0.00598123	0.121843	1.83682	NM_001170742
ASMM9PARTA038819	0.0380494	0.213806	1.50352	NM_139143
ASMM9PARTA039322	0.0164321	0.167368	4.5116	NM_144919
ASMM9PARTA026586	0.0344056	0.207264	1.60829	NM_001177728
ASMM9PARTA024043	0.00841494	0.13717	1.77929	NM_001130451
ASMM9PARTA043792	0.0392361	0.215621	2.19582	NM_178930
ASMM9PARTA029613	0.0107251	0.147178	2.112	NM_009721
ASMM9PARTA021459	0.0250493	0.1894	1.75473	NM_001039474
ASMM9PARTA039316	0.0384083	0.214137	2.64257	NM_144871
ASMM9PARTA019845	0.0280327	0.195751	2.73898	NM_001007574
ASMM9PARTA030495	0.00622297	0.123009	1.71014	NM_010562
ASMM9PARTA029500	0.0146264	0.161768	2.8003	NM_009621
ASMM9PARTA022381	0.0258568	0.190971	2.36563	NM_001081221
ASMM9PARTA034738	0.0377299	0.213046	2.3982	NM_026175
ASMM9PARTA034966	0.00249071	0.0889912	1.51181	NM_026579
ASMM9PARTA030689	0.0350826	0.208733	1.78342	NM_011020
ASMM9PARTA030724	0.0372385	0.212378	1.5735	NM_011104
ASMM9PARTA041505	0.0256832	0.190856	1.50627	NM_172549
ASMM9PARTA028087	0.00168598	0.0789612	4.32681	NM_008109
ASMM9PARTA042033	0.00743924	0.131231	1.69159	NM_174850
ASMM9PARTA043646	0.00419726	0.108654	2.9117	NM_178405
ASMM9PARTA025666	0.00869257	0.138539	1.6781	NM_001164412
ASMM9PARTA030459	0.000481937	0.0526667	2.25858	NM_010597
ASMM9PARTA032472	0.0207579	0.181024	4.2585	NM_018883
ASMM9PARTA029562	0.0415447	0.219248	1.89633	NM_009933
ASMM9PARTA022038	8.24735e-05	0.0269897	3.52371	NM_001081198
ASMM9PARTA033576	0.0160857	0.165982	1.6712	NM_021514
ASMM9PARTA041206	0.048849	0.232075	1.50496	NM_153792
ASMM9PARTA031165	0.00674243	0.126909	1.65059	NM_011415
ASMM9PARTA038875	0.0357355	0.209974	2.43825	NM_134156
ASMM9PARTA023583	0.0228027	0.186273	1.79473	NM_001113354
ASMM9PARTA025676	0.0100614	0.143807	1.94627	NM_001165983
ASMM9PARTA021421	0.000718649	0.0579298	2.87174	NM_001039076
ASMM9PARTA034747	0.0233512	0.186934	1.6499	NM_026361
ASMM9PARTA027562	0.0427484	0.221439	1.58382	NM_008021
ASMM9PARTA029053	0.0265649	0.1924	2.34244	NM_009025
ASMM9PARTA031619	0.00249206	0.0889912	1.83776	NM_013492
ASMM9PARTA041934	0.0393564	0.215904	1.55997	NM_172664
ASMM9PARTA030508	0.0298081	0.198903	1.55589	NM_010849
ASMM9PARTA031902	0.00228508	0.0859324	1.72178	NM_013719
ASMM9PARTA038331	0.0358857	0.210076	2.75133	NM_133680
ASMM9PARTA023391	0.0125819	0.155475	2.25157	NM_001113735
ASMM9PARTA024446	0.0415486	0.219248	2.67016	NM_001161371
ASMM9PARTA020966	0.00186873	0.0794217	1.71854	NM_001037761
ASMM9PARTA025874	0.0431914	0.222059	2.47316	NM_001164799
ASMM9PARTA026956	0.03222	0.203443	2.06566	NM_001190378
ASMM9PARTA029867	0.0128548	0.156088	2.2749	NM_010053
ASMM9PARTA036814	0.028359	0.196265	1.81857	NM_029291
ASMM9PARTA031953	0.0402197	0.216882	2.32881	NM_013910
ASMM9PARTA041571	0.0148721	0.162017	2.0383	NM_172480
ASMM9PARTA028638	0.0493056	0.232887	3.00263	NM_009009
ASMM9PARTA042815	0.000196389	0.0393122	1.82526	NM_177378
ASMM9PARTA030970	0.00398076	0.107201	1.53482	NM_011629
ASMM9PARTA041078	0.0293818	0.198346	3.07547	NM_172288
ASMM9PARTA023797	0.000285414	0.0447948	6.71845	NM_001130177
ASMM9PARTA037212	0.0238141	0.187714	3.26833	NM_029376
ASMM9PARTA022357	0.00581166	0.120494	2.04039	NM_001081423
ASMM9PARTA031341	0.0257154	0.190856	2.77094	NM_011580
ASMM9PARTA036122	0.00473111	0.111881	2.00705	NM_027531
ASMM9PARTA033828	7.1888e-05	0.0260045	1.75893	NM_023060
ASMM9PARTA028331	0.00145251	0.0754747	3.24415	NM_008570
ASMM9PARTA032969	0.00258362	0.089989	1.52387	NM_019578
ASMM9PARTA040020	0.0452026	0.225881	1.85084	NM_145937
ASMM9PARTA020993	0.00886865	0.139075	1.86129	NM_001033472
ASMM9PARTA036593	0.018991	0.175487	2.22743	NM_028793
ASMM9PARTA033574	0.0499613	0.233313	2.30766	NM_021494
ASMM9PARTA024036	0.00348348	0.102709	1.5811	NM_001127363
ASMM9PARTA025409	0.0130971	0.156667	1.92343	NM_001164374
ASMM9PARTA029412	0.000249031	0.0424811	2.87698	NM_009813
ASMM9PARTA041137	0.00629966	0.123417	1.81839	NM_153535
ASMM9PARTA026520	6.2553e-07	0.00328122	3.13381	NM_001177470
ASMM9PARTA030676	0.0194753	0.177582	1.80094	NM_010847
ASMM9PARTA035780	0.00992665	0.143477	2.12921	NM_027470
ASMM9PARTA025902	0.0210242	0.181338	1.61503	NM_001167763
ASMM9PARTA030376	0.000168351	0.0379855	1.91979	NM_011057
ASMM9PARTA032499	0.0026815	0.0919332	1.69607	NM_017464
ASMM9PARTA030263	0.0281488	0.195904	2.73213	NM_010700
ASMM9PARTA027954	0.00959717	0.142079	1.58222	NM_007983
ASMM9PARTA023704	6.47173e-05	0.0251463	3.28022	NM_001130174
ASMM9PARTA033827	0.0315301	0.201943	1.59185	NM_023041
ASMM9PARTA031524	0.0327682	0.204163	1.90314	NM_013881
ASMM9PARTA039745	0.0140987	0.160162	2.48244	NM_146066
ASMM9PARTA023984	0.0333682	0.205373	1.58767	NM_001145877
ASMM9PARTA043073	0.036846	0.211797	1.5293	NM_177876
ASMM9PARTA030773	0.0474732	0.229825	1.621	NM_011330
ASMM9PARTA034021	0.00984529	0.142859	2.71451	NM_023685
ASMM9PARTA039357	0.00280368	0.0937015	1.58155	NM_144917
ASMM9PARTA041871	0.00656924	0.126073	1.56075	NM_172756
ASMM9PARTA030510	0.000498928	0.0527996	3.54909	NM_010861
ASMM9PARTA037829	0.00854405	0.137839	3.18543	NM_030560
ASMM9PARTA042157	0.0197255	0.178536	1.60791	NM_173369
ASMM9PARTA030030	0.0311022	0.200981	1.64352	NM_010585
ASMM9PARTA039378	0.0159969	0.165682	1.54393	NM_139305
ASMM9PARTA036335	0.0433911	0.222452	1.75376	NM_028197
ASMM9PARTA020496	0.026281	0.191734	1.57969	NM_001025379
ASMM9PARTA041782	0.0241114	0.187859	1.89534	NM_173180
ASMM9PARTA031452	0.0105858	0.146485	1.52989	NM_011671
ASMM9PARTA023614	0.0215125	0.182965	2.50945	NM_001113353
ASMM9PARTA041588	0.0249346	0.189248	1.84112	NM_172958
ASMM9PARTA032885	0.000477838	0.0524921	1.88115	NM_019990
ASMM9PARTA021053	0.000421325	0.0506144	2.32592	NM_001033439
ASMM9PARTA028711	0.0467017	0.22852	1.54245	NM_009270
ASMM9PARTA026802	0.0295493	0.198536	1.5902	NM_001199186
ASMM9PARTA025625	0.00151214	0.0763113	2.31779	NM_001166635
ASMM9PARTA032664	0.00451184	0.110057	1.87034	NM_019809
ASMM9PARTA032112	0.0375861	0.212951	1.54422	NM_017381
ASMM9PARTA039795	0.0184187	0.17367	1.84675	NM_145602
ASMM9PARTA028657	0.0115316	0.150326	2.40459	NM_008845
ASMM9PARTA028298	0.00496811	0.113718	1.90751	NM_008664
ASMM9PARTA039710	0.000208617	0.0393122	4.31474	NM_146173
ASMM9PARTA032932	0.0481182	0.23081	1.76282	NM_019575
ASMM9PARTA026504	0.0473531	0.22972	1.92149	NM_001171004
ASMM9PARTA022620	0.0137499	0.159305	3.14826	NM_001099321
ASMM9PARTA020939	0.0241963	0.188009	1.8217	NM_001030306
ASMM9PARTA042800	0.0247355	0.189092	2.47305	NM_176979
ASMM9PARTA039189	0.034944	0.208362	1.75605	NM_145429
ASMM9PARTA027349	0.0463735	0.227764	1.96931	NM_001199333
ASMM9PARTA029407	0.0276823	0.195511	1.92094	NM_009743
ASMM9PARTA023803	0.0165266	0.167923	1.64269	NM_001135559
ASMM9PARTA033591	0.0174704	0.171773	1.54198	NM_023059
ASMM9PARTA039050	0.0053401	0.116351	1.59193	NM_134164
ASMM9PARTA038811	0.032589	0.204065	1.96893	NM_138659
ASMM9PARTA032579	0.00146907	0.075641	1.92089	NM_018866
ASMM9PARTA042250	0.0226037	0.185968	2.62101	NM_175089
ASMM9PARTA021503	0.0122421	0.153424	1.56013	NM_001045528
ASMM9PARTA041866	0.00593009	0.121574	1.54532	NM_172713
ASMM9PARTA032242	0.000351025	0.0475754	5.7093	NM_016749
ASMM9PARTA022439	0.019106	0.175892	1.90639	NM_001085529
ASMM9PARTA038006	0.000231216	0.0408401	2.19371	NM_031173
ASMM9PARTA028940	0.0348121	0.208159	3.07755	NM_008891
ASMM9PARTA033050	0.00839138	0.13717	1.7767	NM_019808
ASMM9PARTA041657	0.0260637	0.191382	2.48853	NM_172650
ASMM9PARTA028264	0.0413336	0.219105	3.19355	NM_008787
ASMM9PARTA022040	0.0352043	0.208803	1.54024	NM_001081234
ASMM9PARTA035052	0.0171605	0.170784	2.38886	NM_026145
ASMM9PARTA023178	0.0132756	0.157004	1.66828	NM_001111076
ASMM9PARTA038553	0.000182823	0.0393122	2.00194	NM_133902
ASMM9PARTA035834	0.0285324	0.196296	1.97882	NM_027143
ASMM9PARTA032841	0.0120751	0.152565	1.57951	NM_019805
ASMM9PARTA041693	0.037362	0.212909	1.88041	NM_172717
ASMM9PARTA043424	0.0384989	0.214323	1.5859	NM_178380
ASMM9PARTA020918	0.027398	0.19501	1.55022	NM_001033319
ASMM9PARTA030435	0.0122317	0.153424	2.66208	NM_010833
ASMM9PARTA042212	0.0175863	0.172133	2.17375	NM_175308
ASMM9PARTA023237	0.0120638	0.152565	1.54444	NM_001110160
ASMM9PARTA043771	0.0376979	0.213046	1.72275	NM_183029
ASMM9PARTA024040	0.000741174	0.0579298	6.48335	NM_001130175
ASMM9PARTA042242	0.0233364	0.186934	1.76082	NM_173873
ASMM9PARTA027662	0.0486989	0.231806	1.82614	NM_007864
ASMM9PARTA036955	0.0079226	0.133442	1.60627	NM_029031
ASMM9PARTA031104	0.0182905	0.173553	1.81832	NM_011633
ASMM9PARTA044435	0.00414499	0.108577	1.59146	NM_199063
ASMM9PARTA035840	0.00593057	0.121574	2.55764	NM_027216
ASMM9PARTA035924	0.0491312	0.232545	2.38656	NM_027667
ASMM9PARTA041526	0.00885764	0.139006	2.3391	NM_172121
ASMM9PARTA032908	0.0374492	0.212951	1.90963	NM_019813
ASMM9PARTA041295	0.00546691	0.118011	1.91172	NM_172418
ASMM9PARTA039177	0.0177988	0.172133	1.67522	NM_144888
ASMM9PARTA035921	0.022164	0.18511	1.83107	NM_027539
ASMM9PARTA035701	0.0369234	0.211797	2.26581	NM_027350
ASMM9PARTA036274	0.00565543	0.119379	1.51871	NM_027801
ASMM9PARTA039413	0.00104008	0.0655467	2.37165	NM_146040
ASMM9PARTA029284	1.98881e-05	0.0147812	1.66877	NM_009627
ASMM9PARTA032710	0.0110017	0.148683	2.80276	NM_018786
ASMM9PARTA021504	0.0126406	0.155681	1.99043	NM_001045532
ASMM9PARTA039524	0.0327256	0.204163	1.58587	NM_145576
ASMM9PARTA027072	0.0355014	0.209533	1.58892	NM_001198861
ASMM9PARTA031387	0.00595067	0.121574	2.05779	NM_011849
ASMM9PARTA024701	0.0246651	0.188908	2.75349	NM_001161370
ASMM9PARTA032035	1.48023e-05	0.0138476	4.26039	NM_016669
ASMM9PARTA025636	0.000772681	0.0581089	1.67403	NM_001164254
ASMM9PARTA021703	0.0187503	0.174565	3.14832	NM_001044705
ASMM9PARTA038568	0.000761437	0.0581089	2.79181	NM_133237
ASMM9PARTA038977	0.044637	0.225084	1.61293	NM_133966
ASMM9PARTA037310	0.0207432	0.18097	2.90617	NM_029510
ASMM9PARTA043734	0.00737325	0.131106	1.92763	NM_181852
ASMM9PARTA034781	0.0219884	0.184803	1.58348	NM_026358
ASMM9PARTA034289	0.00181555	0.0794217	1.78351	NM_025626
ASMM9PARTA042523	0.022281	0.185523	4.27335	NM_177331
ASMM9PARTA032854	0.0360514	0.210376	2.57758	NM_020007
ASMM9PARTA023637	0.00249813	0.0889912	2.8716	NM_001128082
ASMM9PARTA034381	0.0120454	0.152565	1.68349	NM_025281
ASMM9PARTA042563	0.0269636	0.193353	3.13346	NM_175193
ASMM9PARTA022200	0.00798706	0.133747	1.66044	NM_001081113
ASMM9PARTA033789	0.0420658	0.220271	1.53755	NM_023055
ASMM9PARTA029143	0.0142899	0.160639	1.65785	NM_009386
ASMM9PARTA022115	0.0146872	0.161768	1.82173	NM_001081433
ASMM9PARTA023934	0.0375447	0.212951	1.80883	NM_001130153
ASMM9PARTA030503	0.0137994	0.15938	1.59006	NM_010735
ASMM9PARTA037521	0.0159272	0.165383	2.47251	NM_030713
ASMM9PARTA023051	0.0212839	0.182242	1.69868	NM_001099634
ASMM9PARTA028938	0.00979716	0.142372	1.78334	NM_008862
ASMM9PARTA027347	0.0354274	0.20943	2.05346	NM_001199296
ASMM9PARTA033484	0.0197226	0.178536	1.82515	NM_024183
ASMM9PARTA032561	0.00754052	0.131517	2.07343	NM_019571
ASMM9PARTA037663	0.0193701	0.177246	1.9884	NM_032008
ASMM9PARTA041547	0.0147387	0.161796	1.53775	NM_172588
ASMM9PARTA023277	0.0405257	0.217471	1.65181	NM_001112705
ASMM9PARTA037087	0.0154775	0.164045	1.51711	NM_028902
ASMM9PARTA042344	0.00669509	0.126515	2.17366	NM_174857
ASMM9PARTA032040	0.000769442	0.0581089	1.53371	NM_016756
ASMM9PARTA031775	0.0495483	0.232909	1.87471	NM_013742
ASMM9PARTA037795	0.0155637	0.164072	3.03777	NM_030180
ASMM9PARTA032213	0.0452165	0.225881	2.08355	NM_016776
ASMM9PARTA034322	1.58394e-05	0.0138476	5.37109	NM_025583
ASMM9PARTA020634	0.0442832	0.224248	2.00675	NM_001029934
ASMM9PARTA026984	0.0385664	0.214528	2.21715	NM_007471
ASMM9PARTA023652	0.0370843	0.21213	1.56912	NM_001114087
ASMM9PARTA027243	0.0324055	0.203919	2.19677	NM_001199494
ASMM9PARTA041321	0.00466319	0.111453	1.58501	NM_170728
ASMM9PARTA030969	0.00260334	0.089989	1.92676	NM_011620
ASMM9PARTA023693	0.00479927	0.112268	1.92371	NM_001122892
ASMM9PARTA021666	0.0483231	0.23096	1.95058	NM_001039965
ASMM9PARTA042261	9.30001e-05	0.0282801	1.77449	NM_175413
ASMM9PARTA039236	0.0437573	0.223177	1.51332	NM_138754
ASMM9PARTA032884	0.00653264	0.12575	2.1681	NM_019986
ASMM9PARTA024329	0.0168632	0.169132	1.9326	NM_001159561
ASMM9PARTA036483	0.00498385	0.113718	2.0109	NM_028733
ASMM9PARTA045080	0.0331324	0.205008	2.68165	NM_207657
ASMM9PARTA025212	0.00497783	0.113718	2.37884	NM_001166031
ASMM9PARTA023978	0.0376334	0.212951	2.33146	NM_001142950
ASMM9PARTA036763	0.0258473	0.190971	1.91475	NM_028755
ASMM9PARTA027146	0.0166915	0.168456	2.68226	NM_007394
ASMM9PARTA019742	0.00569807	0.119549	1.86536	NM_001005788
ASMM9PARTA037782	0.0448321	0.225634	1.80408	NM_033618
ASMM9PARTA025468	0.0351834	0.208803	1.73908	NM_001164499
ASMM9PARTA035341	0.0232063	0.186772	2.53585	NM_026375
ASMM9PARTA031133	0.0472511	0.229709	1.99554	NM_011624
ASMM9PARTA037707	0.00618274	0.12279	3.54996	NM_033268
ASMM9PARTA021897	0.00950126	0.141588	2.36764	NM_001081161
ASMM9PARTA024370	0.0441499	0.223933	1.50715	NM_001159850
ASMM9PARTA030415	0.00843399	0.13717	2.3115	NM_011053
ASMM9PARTA029398	0.00470057	0.111696	1.68155	NM_009623
ASMM9PARTA031699	0.03024	0.199304	1.62583	NM_013690
ASMM9PARTA040855	0.00724761	0.130085	1.62717	NM_153139
ASMM9PARTA039501	0.0118879	0.152425	1.62868	NM_144932
ASMM9PARTA038697	2.48262e-05	0.0153207	1.75004	NM_134147
ASMM9PARTA041356	0.000867699	0.0602849	1.56653	NM_172284
ASMM9PARTA027916	0.0251718	0.189678	3.00666	NM_007900
ASMM9PARTA027314	0.00498304	0.113718	2.85656	NM_001204134
ASMM9PARTA031199	0.000209845	0.0393122	3.06802	NM_011469
ASMM9PARTA031698	0.0123714	0.154509	2.02243	NM_013614
ASMM9PARTA038140	0.0359043	0.210079	2.12758	NM_054081
ASMM9PARTA032345	0.0250933	0.189578	1.7989	NM_016748
ASMM9PARTA027683	0.0460371	0.227433	3.23104	NM_007772
ASMM9PARTA043133	0.00660201	0.126073	2.6676	NM_177918
ASMM9PARTA043902	0.0194961	0.177582	1.67788	NM_179203
ASMM9PARTA033398	0.000338275	0.0475754	3.16952	NM_021467
ASMM9PARTA023598	0.0332892	0.205163	1.63241	NM_001114399
ASMM9PARTA026640	5.5325e-07	0.00328122	2.82734	NM_001177468
ASMM9PARTA032878	0.00331116	0.100524	1.64495	NM_019737
ASMM9PARTA033172	1.90899e-05	0.0147812	4.90895	NM_021285
ASMM9PARTA026634	0.00971748	0.142166	1.81083	NM_001177985
ASMM9PARTA025851	0.0367786	0.211797	1.70733	NM_001166546
ASMM9PARTA035769	7.30597e-05	0.0260045	1.52732	NM_027321
ASMM9PARTA032034	0.0193965	0.177314	2.84338	NM_016667
ASMM9PARTA025650	0.000636681	0.0569175	1.78232	NM_001164724
ASMM9PARTA024732	0.0210783	0.181554	1.77607	NM_001159624
ASMM9PARTA031957	0.0183537	0.17367	2.4382	NM_015762
ASMM9PARTA027807	0.0331422	0.205009	1.95526	NM_007908
ASMM9PARTA043301	0.00202317	0.0821142	3.09852	NM_178680
ASMM9PARTA035150	0.00361508	0.103856	1.61882	NM_026580
ASMM9PARTA036704	0.0138538	0.159539	1.65154	NM_028866
ASMM9PARTA042190	0.0191093	0.175892	1.97641	NM_175482
ASMM9PARTA038548	0.0109009	0.148519	1.71221	NM_133762
ASMM9PARTA033100	0.0177495	0.172133	1.95034	NM_020004
ASMM9PARTA034127	0.0352086	0.208803	3.6205	NM_024249
ASMM9PARTA042248	0.00844927	0.13717	2.67148	NM_175045
ASMM9PARTA029255	0.0162333	0.166529	2.72944	NM_009344
ASMM9PARTA039961	0.0467522	0.228539	1.57774	NM_146259
ASMM9PARTA028341	0.0421205	0.220447	1.76992	NM_008740
ASMM9PARTA042138	0.00729486	0.130349	1.89595	NM_173765
ASMM9PARTA031049	0.0069891	0.128021	1.72382	NM_011361
ASMM9PARTA026047	0.00357875	0.103715	1.58894	NM_001166450
ASMM9PARTA036504	0.00134264	0.073035	2.14309	NM_028180
ASMM9PARTA028165	0.0124395	0.154906	2.76685	NM_008332
ASMM9PARTA036461	0.000387087	0.0495235	1.58855	NM_028037
ASMM9PARTA023805	0.0223759	0.185523	2.71075	NM_001135727
ASMM9PARTA039678	0.0236783	0.18745	1.70823	NM_145409
ASMM9PARTA036167	0.00974676	0.142166	1.51513	NM_027823
ASMM9PARTA030235	0.0234214	0.187039	1.90847	NM_010211
ASMM9PARTA039576	0.00166399	0.0786745	2.39434	NM_144914
ASMM9PARTA021174	0.000333539	0.0475754	2.33788	NM_001039071
ASMM9PARTA025269	0.00618835	0.12279	2.40618	NM_001164096
ASMM9PARTA041740	0.0279248	0.195616	1.6919	NM_173385
ASMM9PARTA042199	0.0411284	0.218525	1.84891	NM_173741
ASMM9PARTA030018	0.000132495	0.033494	2.09811	NM_010231
ASMM9PARTA025389	0.00293054	0.0946617	1.76702	NM_001163590
ASMM9PARTA028309	0.00899681	0.139202	1.67335	NM_008250
ASMM9PARTA032168	0.00575661	0.120072	2.0668	NM_016684
ASMM9PARTA030697	0.0477201	0.23031	2.68865	NM_011179
ASMM9PARTA024829	0.00726915	0.130211	1.8149	NM_001163025
ASMM9PARTA041765	0.0347643	0.20805	1.93231	NM_172757
ASMM9PARTA024160	0.0494118	0.232887	1.7798	NM_001145881
ASMM9PARTA022417	0.0317789	0.202301	1.97753	NM_001081379
ASMM9PARTA026139	0.00498407	0.113718	1.97014	NM_001177308
ASMM9PARTA020865	0.0148485	0.162017	1.83026	NM_001037757
ASMM9PARTA028412	0.00531812	0.116351	1.97779	NM_008846
ASMM9PARTA039580	0.0271424	0.194033	1.70445	NM_145150
ASMM9PARTA021216	0.0128956	0.156216	1.64567	NM_001039087
ASMM9PARTA041904	0.0430383	0.221937	3.60425	NM_172703
ASMM9PARTA025698	0.041943	0.219902	1.63182	NM_001164413
ASMM9PARTA025586	0.0170773	0.170464	1.9569	NM_001166503
ASMM9PARTA040034	0.00408301	0.108032	1.55484	NM_146216
ASMM9PARTA037796	0.000208845	0.0393122	1.82345	NM_030236
ASMM9PARTA036570	0.040717	0.21784	2.06795	NM_028242
ASMM9PARTA032869	0.000780002	0.0581681	1.75411	NM_019684
ASMM9PARTA038701	0.0264551	0.192136	1.67336	NM_138656
ASMM9PARTA036508	0.0239153	0.187714	1.62011	NM_028293
ASMM9PARTA035331	0.00270781	0.0922326	1.75403	NM_026751
ASMM9PARTA044403	0.00161076	0.077639	3.20503	NM_201411
ASMM9PARTA026344	0.0278704	0.195616	2.7745	NM_001177625
ASMM9PARTA033119	0.030085	0.198903	1.91582	NM_019774
ASMM9PARTA032777	0.00547445	0.118052	4.83896	NM_020486
ASMM9PARTA036476	0.0037417	0.104532	1.70385	NM_028603
ASMM9PARTA024899	0.0435318	0.222787	1.65909	NM_001163515
ASMM9PARTA022211	0.0150208	0.162801	2.05319	NM_001081247
ASMM9PARTA035123	0.0183848	0.17367	1.91734	NM_025993
ASMM9PARTA032667	0.0346565	0.207999	1.79802	NM_019880
ASMM9PARTA038740	6.74686e-06	0.0122546	1.78602	NM_139141
ASMM9PARTA026914	0.034397	0.207264	1.59752	NM_007584
ASMM9PARTA034233	0.00077002	0.0581089	1.66141	NM_024406
ASMM9PARTA021184	0.0295594	0.198536	3.2248	NM_001039352
ASMM9PARTA030206	0.0376136	0.212951	1.83974	NM_010283
ASMM9PARTA019805	0.0266928	0.19264	1.98423	NM_001007268
ASMM9PARTA036532	0.000121272	0.0326222	1.60465	NM_028083
ASMM9PARTA024956	0.029794	0.198903	1.82482	NM_001163480
ASMM9PARTA041903	0.0206377	0.1805	1.56581	NM_172694
ASMM9PARTA038467	0.00856219	0.137839	1.651	NM_133654
ASMM9PARTA029231	1.71673e-05	0.0144082	5.76161	NM_009814
ASMM9PARTA037232	0.0134265	0.157631	2.45438	NM_029279
ASMM9PARTA026916	0.0409223	0.218259	2.96394	NM_001177881
ASMM9PARTA034002	0.0461434	0.227433	1.54343	NM_024427
ASMM9PARTA039148	0.032138	0.203243	1.89914	NM_145145
ASMM9PARTA027755	0.0033245	0.100624	1.66146	NM_007661
ASMM9PARTA029809	0.00515997	0.115055	1.59614	NM_010026
ASMM9PARTA038554	0.0355718	0.209722	2.85755	NM_133975
ASMM9PARTA038302	0.0355517	0.209722	2.03082	NM_053092
ASMM9PARTA036102	0.0110315	0.148683	1.5044	NM_027950
ASMM9PARTA040798	0.0397313	0.216362	1.87671	NM_147078
ASMM9PARTA025373	3.06895e-05	0.0174034	1.68478	NM_001164251
ASMM9PARTA026432	0.011353	0.149476	3.49946	NM_001171003
ASMM9PARTA021267	0.014397	0.160851	1.56926	NM_001033550
ASMM9PARTA031921	0.01005	0.143741	1.50395	NM_016788
ASMM9PARTA024669	0.0453416	0.225881	1.62814	NM_001159964
ASMM9PARTA030334	0.0259395	0.191238	2.66431	NM_010831
ASMM9PARTA026935	0.00842498	0.13717	2.23436	NM_001195006
ASMM9PARTA044351	0.026267	0.191734	3.034	NM_198294
ASMM9PARTA027154	0.00675895	0.127076	2.37971	NM_007574
ASMM9PARTA039137	0.0203579	0.179834	3.11493	NM_144522
ASMM9PARTA040980	0.0410474	0.218525	1.69224	NM_148673
ASMM9PARTA038581	0.0295974	0.198661	1.69396	NM_133879
ASMM9PARTA022160	0.015318	0.163646	1.72647	NM_001080815
ASMM9PARTA042296	0.0035338	0.103412	3.17105	NM_175347
ASMM9PARTA039822	0.0038349	0.106013	2.13542	NM_145501
ASMM9PARTA030728	0.0011432	0.0677589	3.51761	NM_011224
ASMM9PARTA030454	0.0415921	0.219334	1.61811	NM_010481
ASMM9PARTA034251	0.0246592	0.188908	1.61905	NM_025414
ASMM9PARTA028453	0.0155429	0.164045	1.54939	NM_008882
ASMM9PARTA021282	0.018715	0.174524	2.0977	NM_001034962
ASMM9PARTA033465	0.0152733	0.163478	2.70501	NM_021895
ASMM9PARTA025667	0.0201819	0.179729	1.53806	NM_001164559
ASMM9PARTA024177	0.0274453	0.19512	3.21833	NM_001141977
ASMM9PARTA027839	0.0088774	0.139104	2.46723	NM_007955
ASMM9PARTA027430	5.67688e-05	0.0234554	1.57626	NM_007631
ASMM9PARTA022232	0.036916	0.211797	1.60982	NM_001081068
ASMM9PARTA028685	0.0159981	0.165682	1.69203	NM_008856
ASMM9PARTA020818	0.0152632	0.163477	1.50995	NM_001033336
ASMM9PARTA036087	0.0414864	0.219216	1.95549	NM_027514
ASMM9PARTA033775	0.000855279	0.0598961	1.64324	NM_024168
ASMM9PARTA029602	0.0365653	0.211523	1.53185	NM_010312
ASMM9PARTA023456	0.00901989	0.139223	1.89771	NM_001111267
ASMM9PARTA039515	0.01704	0.170254	1.85813	NM_145470
ASMM9PARTA026995	0.0448246	0.225634	1.74682	NM_001190975
ASMM9PARTA042539	0.0364096	0.21121	1.7119	NM_175483
ASMM9PARTA021151	0.0389217	0.215059	3.28421	NM_001039351
ASMM9PARTA033919	0.0358063	0.209974	1.52697	NM_023813
ASMM9PARTA042048	0.0119594	0.152455	2.13162	NM_172843
ASMM9PARTA044063	0.02261	0.185968	1.68856	NM_194059
ASMM9PARTA026866	0.0262708	0.191734	1.59077	NM_001198859
ASMM9PARTA025881	0.00640408	0.12488	1.68454	NM_001166064
ASMM9PARTA023562	0.0318545	0.202537	1.64773	NM_001114140
ASMM9PARTA026816	0.0256188	0.190754	1.71295	NM_001177780
ASMM9PARTA041469	0.0178824	0.172265	1.81616	NM_172162
ASMM9PARTA036767	0.0461387	0.227433	3.14143	NM_028774
ASMM9PARTA030305	1.46158e-06	0.00613337	1.59457	NM_010866
ASMM9PARTA028302	0.0416574	0.219447	1.51772	NM_008739
ASMM9PARTA033065	0.00177431	0.0790218	1.96574	NM_021344
ASMM9PARTA039166	0.0464597	0.228006	1.79823	NM_139140
ASMM9PARTA027119	0.0326904	0.204163	1.86243	NM_001202445
ASMM9PARTA030549	0.0295036	0.198536	1.64214	NM_010880
ASMM9PARTA034932	0.0143303	0.160704	2.74549	NM_026653
ASMM9PARTA025986	0.0101752	0.144121	1.76142	NM_001166601
ASMM9PARTA021116	0.0332462	0.205163	1.52727	NM_001039512
ASMM9PARTA029393	0.00350175	0.102899	2.05728	NM_009544
ASMM9PARTA027919	0.0204406	0.179941	2.7604	NM_007963
ASMM9PARTA042299	0.00115592	0.0681276	6.3111	NM_175456
ASMM9PARTA019983	0.00979814	0.142372	4.91503	NM_001009573
ASMM9PARTA019928	0.00663649	0.12635	1.81724	NM_001001295
ASMM9PARTA025549	0.0403817	0.217104	2.31793	NM_001166377
ASMM9PARTA021976	0.0387334	0.214955	1.90964	NM_001077360
ASMM9PARTA039591	0.0300176	0.198903	1.62722	NM_145492
ASMM9PARTA028892	0.0200809	0.179445	1.6294	NM_009329
ASMM9PARTA029889	0.0368379	0.211797	1.58563	NM_010368
ASMM9PARTA036701	0.00427137	0.108765	1.65962	NM_028817
ASMM9PARTA028330	0.0105799	0.146485	2.09748	NM_008568
ASMM9PARTA043382	0.000457194	0.0515744	1.50418	NM_177733
ASMM9PARTA028889	0.0313591	0.20172	1.64178	NM_009297
ASMM9PARTA042418	0.0175426	0.17208	3.21667	NM_175044
ASMM9PARTA033270	0.016393	0.167132	1.51974	NM_020275
ASMM9PARTA023842	0.0466978	0.22852	1.80642	NM_001136068
ASMM9PARTA024277	0.0246519	0.188908	1.62828	NM_001142647
ASMM9PARTA029176	0.0455768	0.226637	3.26616	NM_009280
ASMM9PARTA032548	0.0398013	0.216408	1.55399	NM_018869
ASMM9PARTA037877	0.0246067	0.188908	2.12623	NM_031998
ASMM9PARTA039827	0.0309922	0.200524	1.87568	NM_145542
ASMM9PARTA033422	0.000633887	0.0569175	2.6124	NM_021378
ASMM9PARTA020979	0.0111036	0.148683	1.98197	NM_001033238
ASMM9PARTA035449	0.0330732	0.204931	1.87237	NM_027088
ASMM9PARTA039102	0.00270682	0.0922326	1.63836	NM_139293
ASMM9PARTA032602	0.0354473	0.20943	1.93555	NM_016966
ASMM9PARTA028032	0.020678	0.180552	1.66706	NM_008182
ASMM9PARTA038066	0.00307336	0.0964438	1.95435	NM_058214
ASMM9PARTA027099	0.0436952	0.223058	1.75413	NM_001195023
ASMM9PARTA028401	0.0449793	0.225805	3.21299	NM_008676
ASMM9PARTA037292	0.039781	0.216408	1.58802	NM_029929
ASMM9PARTA043330	0.00634307	0.124036	1.9333	NM_178609
ASMM9PARTA023755	0.0413208	0.219105	1.75174	NM_001114596
ASMM9PARTA032424	0.00793601	0.133442	2.56616	NM_017372
ASMM9PARTA042704	0.0436857	0.223058	1.56872	NM_177240
ASMM9PARTA030964	0.00785394	0.132789	1.69896	NM_011496
ASMM9PARTA027121	0.00235175	0.0871845	1.5881	NM_007421
ASMM9PARTA044031	0.00616698	0.12279	1.58683	NM_183417
ASMM9PARTA036207	0.0123079	0.1539	1.9989	NM_027866
ASMM9PARTA030968	0.018044	0.172718	1.89097	NM_011577
ASMM9PARTA025104	0.00827677	0.136266	1.93558	NM_001163668
ASMM9PARTA030109	0.00228363	0.0859324	4.4686	NM_010473
ASMM9PARTA038741	0.00878979	0.138904	1.66905	NM_139292
ASMM9PARTA021547	0.00556961	0.118857	1.69206	NM_001039072
ASMM9PARTA042977	0.00176698	0.0790218	1.59224	NM_177115
ASMM9PARTA041453	0.0132919	0.157033	2.05423	NM_153569
ASMM9PARTA032976	0.0288689	0.197305	2.04698	NM_019649
ASMM9PARTA039071	0.0134477	0.157631	1.67897	NM_144794
ASMM9PARTA039163	0.0433011	0.222316	2.09783	NM_138660
ASMM9PARTA041088	0.0330592	0.204931	2.15329	NM_147155
ASMM9PARTA027397	0.0154384	0.163932	1.94564	NM_007498
ASMM9PARTA025333	0.0063399	0.124036	1.61669	NM_001163666
ASMM9PARTA039674	0.0132187	0.15678	1.92353	NM_145138
ASMM9PARTA028632	0.00394538	0.107183	1.52697	NM_008973
ASMM9PARTA042672	0.0430893	0.221937	1.9909	NM_177249
ASMM9PARTA020758	0.000158769	0.03733	3.78318	NM_001024850
ASMM9PARTA032917	0.0248878	0.189248	1.89296	NM_020032
ASMM9PARTA030396	0.00446421	0.110057	2.16941	NM_010656
ASMM9PARTA031732	0.0045467	0.110057	1.68879	NM_013693
ASMM9PARTA033027	0.000606293	0.0567912	2.71247	NM_019960
ASMM9PARTA024678	0.000196659	0.0393122	1.57524	NM_001161516
ASMM9PARTA021153	0.0475262	0.229874	2.05229	NM_001039363
ASMM9PARTA036659	3.36495e-05	0.0174412	3.07553	NM_028901
ASMM9PARTA043353	0.0259862	0.19138	2.24338	NM_178055
ASMM9PARTA036112	0.0103365	0.144517	1.94859	NM_028132
ASMM9PARTA036334	0.0202975	0.179834	1.74739	NM_028193
ASMM9PARTA021418	0.00277032	0.0934665	2.09164	NM_001038699
ASMM9PARTA039633	0.0486832	0.231806	1.69839	NM_146110
ASMM9PARTA036511	0.0410581	0.218525	1.88672	NM_028390
ASMM9PARTA039429	0.0089997	0.139202	1.51867	NM_145156
ASMM9PARTA025635	0.0440156	0.223587	1.78506	NM_001164252
ASMM9PARTA041021	0.0297134	0.198898	1.59031	NM_148958
ASMM9PARTA041911	0.00122067	0.0694097	1.84809	NM_172815
ASMM9PARTA027518	0.000131025	0.033494	5.07872	NM_008009
ASMM9PARTA044053	0.0153513	0.163784	1.70785	NM_183034
ASMM9PARTA028962	0.0361485	0.210495	1.78765	NM_009331
ASMM9PARTA032211	0.0267684	0.19264	1.85919	NM_016759
ASMM9PARTA024255	0.0150216	0.162801	1.50429	NM_001145959
ASMM9PARTA022094	0.0387386	0.214955	1.90202	NM_001081103
ASMM9PARTA026572	0.000205653	0.0393122	1.92262	NM_001177469
ASMM9PARTA031786	0.0306095	0.200186	1.65336	NM_012025
ASMM9PARTA028266	0.0411189	0.218525	1.78872	NM_008826
ASMM9PARTA024634	0.000815775	0.059227	4.04113	NM_001160145
ASMM9PARTA022316	0.034227	0.206796	2.49043	NM_001081332
ASMM9PARTA030410	0.0395264	0.215904	2.25418	NM_010917
ASMM9PARTA029625	0.00968728	0.142145	1.85456	NM_009951
ASMM9PARTA027817	0.0308031	0.200186	1.67204	NM_008027
ASMM9PARTA041325	0.0375977	0.212951	1.97507	NM_172262
ASMM9PARTA041738	0.0149593	0.162461	2.80471	NM_173378
ASMM9PARTA024220	0.00514959	0.115027	2.06458	NM_001146031
ASMM9PARTA034057	0.0233028	0.186934	1.65177	NM_024271
ASMM9PARTA045010	0.0332936	0.205163	1.55218	NM_207539
ASMM9PARTA028968	9.20646e-05	0.0282801	3.87064	NM_009393
ASMM9PARTA024990	0.0132515	0.156909	1.84576	NM_001163333
ASMM9PARTA044513	0.013471	0.157728	1.50802	NM_207234
ASMM9PARTA039116	0.0275571	0.195511	1.80193	NM_144887
ASMM9PARTA033612	0.0277543	0.195511	1.65458	NM_022554
ASMM9PARTA038536	0.00727322	0.130211	2.39529	NM_133196
ASMM9PARTA039199	0.00641627	0.124952	2.74697	NM_138628
ASMM9PARTA022436	0.0405955	0.217567	1.92196	NM_001085453
ASMM9PARTA036920	0.0439149	0.223241	2.33338	NM_029278
ASMM9PARTA035658	4.92545e-05	0.0219885	1.62554	NM_027085
ASMM9PARTA034457	0.034514	0.207635	2.65456	NM_025310
ASMM9PARTA029661	0.00078196	0.0581681	2.21256	NM_009943
ASMM9PARTA026251	0.00057945	0.0555161	2.20099	NM_001177578
ASMM9PARTA022801	0.0171588	0.170784	1.82635	NM_001083316
ASMM9PARTA030133	0.0222802	0.185523	1.55237	NM_010434
ASMM9PARTA039313	0.0419016	0.219801	2.00741	NM_144818
ASMM9PARTA029011	0.0104009	0.144908	2.34058	NM_008906
ASMM9PARTA025641	0.0176635	0.172133	1.5378	NM_001164362
ASMM9PARTA029404	6.3756e-06	0.0122546	3.60846	NM_009710
ASMM9PARTA035991	0.0496596	0.232909	1.53473	NM_027920
ASMM9PARTA043444	0.0266652	0.19264	1.55136	NM_181541
ASMM9PARTA025065	0.00556477	0.118857	1.75636	NM_001163591
ASMM9PARTA041168	0.000428379	0.0506144	4.23531	NM_153137
ASMM9PARTA043990	0.00618027	0.12279	1.52219	NM_183355
ASMM9PARTA022158	0.040384	0.217104	1.91823	NM_001080746
ASMM9PARTA040011	0.0201483	0.179729	1.85424	NM_145704
ASMM9PARTA037290	0.0162866	0.166533	1.81682	NM_029895
ASMM9PARTA022961	0.0335189	0.205429	1.60912	NM_001102456
ASMM9PARTA025811	0.0433089	0.222316	1.81801	NM_001166024
ASMM9PARTA042597	0.0488763	0.232075	1.6268	NM_177548
ASMM9PARTA024670	0.0203644	0.179834	1.74824	NM_001160039
ASMM9PARTA040819	0.0021533	0.0854075	1.65877	NM_170689
ASMM9PARTA042938	0.0103435	0.144517	1.51319	NM_177161
ASMM9PARTA024502	0.0195881	0.17813	4.95878	NM_001160127
ASMM9PARTA030174	0.00252718	0.0894188	2.24886	NM_010452
ASMM9PARTA032830	0.00156114	0.0768915	1.7025	NM_019662
ASMM9PARTA022492	0.0364853	0.211474	1.55095	NM_001081390
ASMM9PARTA019692	0.0143514	0.160725	2.57093	NM_001003919
ASMM9PARTA029511	0.0122917	0.153881	4.81463	NM_009762
ASMM9PARTA021920	0.00231194	0.0861618	2.31627	NM_001080708
ASMM9PARTA041063	0.0466748	0.22852	1.55372	NM_153543
ASMM9PARTA028188	0.00713543	0.129072	2.35619	NM_008691
ASMM9PARTA042760	0.0451322	0.225881	2.2484	NM_176840
ASMM9PARTA025168	0.00824881	0.13596	1.9209	NM_001163637
ASMM9PARTA039972	0.0429863	0.221937	1.63794	NM_145610
ASMM9PARTA036911	0.0121553	0.152812	2.13511	NM_028982
ASMM9PARTA020799	0.00937456	0.14083	1.75598	NM_001025590
ASMM9PARTA038218	0.0481776	0.23081	1.59126	NM_133208
ASMM9PARTA043865	0.0188203	0.174681	3.48587	NM_181316
ASMM9PARTA033755	0.0291134	0.197476	1.959	NM_023066
ASMM9PARTA023963	0.0383596	0.214137	2.10869	NM_001126316
ASMM9PARTA020856	0.0291065	0.197476	1.64495	NM_001034168
ASMM9PARTA022626	0.0149226	0.162231	1.62315	NM_001081678
ASMM9PARTA027329	0.0392227	0.215607	1.7338	NM_007552
ASMM9PARTA038597	0.0312959	0.20172	1.97894	NM_134115
ASMM9PARTA026933	0.0208052	0.18121	1.68093	NM_001193645
ASMM9PARTA028658	0.0413855	0.219171	2.4501	NM_008854
ASMM9PARTA039133	0.0310603	0.200772	1.83094	NM_139064
ASMM9PARTA041816	0.0104221	0.14501	2.19652	NM_173368
ASMM9PARTA025002	0.00842769	0.13717	1.62644	NM_001163669
ASMM9PARTA042007	0.0188673	0.174856	2.44992	NM_172766
ASMM9PARTA040848	0.0438978	0.223241	2.34775	NM_153058
ASMM9PARTA030597	0.000477834	0.0524921	1.51291	NM_011249
ASMM9PARTA020770	0.0499591	0.233313	1.56134	NM_001029983
ASMM9PARTA035704	0.049348	0.232887	1.80165	NM_027541
ASMM9PARTA032430	0.04716	0.229532	1.60482	NM_018761
ASMM9PARTA026692	0.0257187	0.190856	1.71596	NM_001177837
ASMM9PARTA024501	0.00627301	0.12301	1.58634	NM_001160049
ASMM9PARTA036250	0.0305089	0.199977	1.63801	NM_028127
ASMM9PARTA044015	0.0302026	0.199217	1.92062	NM_181754
ASMM9PARTA025074	0.0208274	0.181328	3.25835	NM_001164048
ASMM9PARTA023153	0.0335393	0.205429	2.27977	NM_001111052
ASMM9PARTA031262	0.010674	0.14686	1.81438	NM_011822
ASMM9PARTA031605	0.0468038	0.22854	2.69156	NM_011903
ASMM9PARTA034884	0.0448872	0.225749	2.34564	NM_026272
ASMM9PARTA043320	0.0274392	0.19512	1.62381	NM_178087
ASMM9PARTA025716	0.0036376	0.104026	1.50939	NM_001166640
ASMM9PARTA044278	0.00530924	0.116282	1.52475	NM_198223
ASMM9PARTA039553	0.0461124	0.227433	2.29382	NM_145416
ASMM9PARTA023326	0.00503997	0.11402	1.57032	NM_001113569
ASMM9PARTA031334	0.0461757	0.227446	1.7995	NM_011925
ASMM9PARTA034967	0.0437905	0.223192	1.99829	NM_026585
ASMM9PARTA038633	0.000700888	0.0579298	1.58741	NM_134134
ASMM9PARTA031225	5.70119e-05	0.0234554	2.11388	NM_011954
ASMM9PARTA020349	0.0101702	0.144121	2.35139	NM_001025599
ASMM9PARTA044181	0.0380286	0.213746	2.70103	NM_198248
ASMM9PARTA043861	0.0249127	0.189248	1.58583	NM_178884
ASMM9PARTA040858	0.00664401	0.12635	1.76914	NM_153408
ASMM9PARTA028530	0.0141203	0.160202	2.02954	NM_008398
ASMM9PARTA033469	0.0362869	0.21079	1.59402	NM_022323
ASMM9PARTA025248	0.000237292	0.0411476	1.91002	NM_001164248
ASMM9PARTA024001	0.00550571	0.118362	9.40345	NM_001127265
ASMM9PARTA044025	2.59233e-05	0.0155406	4.26975	NM_183259
ASMM9PARTA044478	0.00085509	0.0598961	3.88875	NM_203492
ASMM9PARTA042761	0.0119094	0.152455	1.64625	NM_176933
ASMM9PARTA037400	0.0498099	0.23318	1.65045	NM_029933
ASMM9PARTA039320	0.0431353	0.221956	2.1288	NM_144905
ASMM9PARTA030723	0.0243709	0.188621	2.73494	NM_011100
ASMM9PARTA042108	0.0100766	0.14386	2.04043	NM_175013
ASMM9PARTA039078	0.0266265	0.192627	1.86379	NM_144898
ASMM9PARTA044495	0.0467248	0.228539	2.0119	NM_198936
ASMM9PARTA035223	0.00136301	0.0734222	3.71167	NM_026841
