# Supplementary material for: Author Correction: Identification of MyoD-Responsive Transcripts Reveals a Novel Long Non-coding RNA (lncRNA-AK143003) that Negatively Regulates Myoblast Differentiation
Source: Sci Rep. 2023 Feb 2;13:1937. doi: 10.1038/s41598-023-28986-2 (PMC9894926; doi:10.1038/s41598-023-28986-2)
Supplement: Supplementary file 3 — Supplementary Table 3. [file 41598_2023_28986_MOESM3_ESM.xls]

## Sheet: Sheet1
gene	primer
uc007cua.1-1F	CACCGAATGAAGACCAACT
uc007cua.1-1R	CTCCCACTATCCAAACAGG
uc007cua.1-2F	CGGGCGTTGGAAATAGATG
uc007cua.1-2R	GCATAGTGCGGGCATAGGG
ENSMUST00000118584-F	GGTGTCCGCAGGTTTG
ENSMUST00000118584-R	TTCCGTTCATCGTCTTCT
ENSMUST00000118351-1F	ACGGCAAGGGAAGGTCAC
ENSMUST00000118351-1R	CCTCCTGGCAGTCGTAGAGT
ENSMUST00000118351-2F	GTCAAGTACGACCGCAAGGA
ENSMUST00000118351-2R	CAGCCCGGGTATCATCACTC
ENSMUST00000168516-1F	AGACCCAAGCCAGATGAATA
ENSMUST00000168516-1R	AAGTAGAAGCAGCAGCAACG
ENSMUST00000168516-2F	AGCATCTGAGGTTGGTTCTGC
ENSMUST00000168516-2R	GCTCTTTTGCCCGTTCCAAG
AK141672-F	GGTAGACGTGCAGAGCTTGT
AK141672-R	GTTGCATTCTGACTCCCCCA
AK143003-F	CCCCTAACCTGTGCCTGAC
AK143003-R	AGGACCCAGTGGTTTCAGC
AK003545-1F	CCCCAACCATCGTGAC
AK003545-1R	TAGGCAACTGAACTAGCAAT
AK003545-2F	AAGACAGGGAAGTTGACGCT
AK003545-2R	CGTTTCGGTCACGATGGTTG
AK017535-1F	ATTGGGAAGGATAGCCTGGTC
AK017535-1R	CTGCCTCATTGCCTTGGTCT
AK017535-2F	TTTCTCTGAAGGGCGGAACG
AK0175352R	AGAGTCGGAGTGAAGCAGGT
AK077959-1F	CGCCACAGACTCAGAAGC
AK077959-1R	TGAAGGTGCGGTGAACTA
AK077959-2F	AACATTCGGAACTGACAACAC
AK077959-2R	CCTGCCTCAAACTCCCATA
AK003545-1F	TAAGCACCCACCCTCTCTTT
AK003545-1R	CCCTGTCTTAGTGGGGATGC
AK003545-2F	ACAGGGAAGTTGACGCTGTAA
AK003545-2R	ACGATGGTTGGGGGTTTTCC
NR_033595-F	TGTTGCTGGATCCTTCACTGTT
NR_033595-R	GTACAGGGTGATGGGACAGC
ENSMUST00000117910-F	AACAGAAAAAGGAGAGAAAGCAGG
ENSMUST00000117910-R	TGACCTCTCTAAGGTGGGGA
ENSMUST00000170449-F	TGGGATGACACTAAGGAATG
ENSMUST00000170449-R	CCAAAGAAGGGCTGAAAC
AV5707737-1F	CCCACCCACAGCAACTGATT
AV5707737-1R	GGCGTCAAGTTCTGGCTTCT
AV5707737-2F	CTGATTCTAAGGGCTGAC
AV5707737-2R	CAAGTTCTGGCTTCTCC
ENSMUST00000121443-1F	ATCCGGGACTGGACTCATCA
ENSMUST00000121443-1R	AGCTCCAGGCAGGTTCATTC
ENSMUST00000121443-2F	CCCTGGACAATGCCTAC
ENSMUST00000121443-2R	TCTGCCTCCCAAGTGC
ENSMUST00000121443-3F	GCCACTCTGAAGATGACCC
ENSMUST00000121443-3R	CAGCACCTTTCTCCTTTACC
ENSMUST00000122027-F	CAGCGAAGGCCAATGGACAG
ENSMUST00000122027-R	GCTGCCTCATCAAGGGTGGT
NR_033578-1F	CAGAAGAGGGCGTCAGA
NR_033578-1R	GAGATGGCTCAGTGGGT
NR_033578-2F	GAGCACACTACCTGCCACTG
NR_033578-2R	AGGTCTACAGGTCAGTACATCCA
uc007tdb.1	TTTTGGCACTGGAGGTTGG
uc007tdb.1	CAGGGACAAAGACAGAGGTAGG
ENSMUST00000120163-1F	CCAACAAGCACAACCGTCTG
ENSMUST00000120163-1R	CAGCAAGGTAGTGGGCATGA
ENSMUST00000120163-2F	GCTGCGTCACAATCAAGTCC
ENSMUST00000120163-2R	TAGAGTACCCAGGACAGGGC
ENSMUST00000108749-1F	GGGGAGAGGCGTTTTTCTCA
ENSMUST00000108749-1R	CCAACCTCATAGCAGGGCAT
ENSMUST00000108749-2F	AAGGCAAATAGCGGGAAGG
ENSMUST00000108749-2R	CAGCACCAGACCAACTCCAA
ENSMUST00000121735-1F	AGGACCTGGGCAGATGAC
ENSMUST00000121735-1R	ATGGCAAGCAAGTGAGTTT
ENSMUST00000121735-2F	GACCTGGGCAGATGACTT
ENSMUST00000121735-2R	CCATGAGCTGGATTTGTG
ENSMUST00000099216-1F	GTCGCATAAACGGGAGGA
ENSMUST00000099216-1R	GCAGTTCGGAAGCACAGG
ENSMUST00000099216-2F	CTCCTGTTCTCCCCCTCAGA
ENSMUST00000099216-2R	TCGGAAGCACAGGTTTCTCAA
ENSMUST00000053965-1F	AAGGTCAGCTACGAGATGGG
ENSMUST00000053965-1R	TGTTTAGCAGGCAGGTTTCCT
ENSMUST00000053965-2F	CAGCTACGAGATGGGAGAGGA
ENSMUST00000053965-2R	AGGGAGTGTGTTTGAGACTGG
ENSMUST00000053965-3F	GTCAGCTACGAGATGGGAGAG
ENSMUST00000053965-3R	AGGCAGGTTTCCTGGTGTTTA
ENSMUST00000167752-1F	CAGACTCAAGCCTCCTAACT
ENSMUST00000167752-1R	GTCCCTGAATAACCTGACATAA
ENSMUST00000167752-2F	TCATCTCATCACCAAGCGGG
ENSMUST00000167752-2R	GTTGTCGAGTGGCCTGTACC
ENSMUST00000167752-3F	TTGGTAAGCGCCATCTCCAG
ENSMUST00000167752-3R	TGTCTCCAGGTTTCTCGTGC
uc.330+1F	AATCCAGCGAGGACTTTG
uc.330+1R	ACCGCCGTTTATCAGAGT
uc.330+2F	ATAGGAGCCCGAATAGCGTG
uc.330+2R	TGTCTTCTTCTCTCGACTAGGT
ENSMUST00000120431-1F	GATGAAAGTCACCAGAGGCA
ENSMUST00000120431-1R	GGTCTCGGGGTCAGTACATC
ENSMUST00000120431-2F	TTCTATGTTGCGGACCTCGG
ENSMUST00000120431-2R	GAACCAACTTTGCCTCTGGTG
ENSMUST00000119046-F	TCGCAACGAAGGTTTTGGG
ENSMUST00000119046-R	GGGTTGGAATACTGTGGTTGC
uc008mau.1-1F	ACCTCACCCACAATGTCCTCA
uc008mau.1-1R	ATGGCAGTGCTGTTCCAAATA
uc008mau.1-2F	ATTCCTAGTGTTCTCAAACC
uc008mau.1-2R	CGTGTACTTTCGTTACCTTC
ENSMUST00000118202-1F	CATCGCTGCCAACATCTTCA
ENSMUST00000118202-1R	CACCCTCAGTTTCCACCTCC
ENSMUST00000118202-2F	GACCCAAACCTCACCTACCT
ENSMUST00000118202-2R	CCAGTTCAGAGCACCACTTG
ENSMUST00000118202-3F	TGAACTGGGTAGCAAATGCC
ENSMUST00000118202-3R	AATTCCCCAAAAGTGCCCAG
ENSMUST00000122215-1F	GGAGCCGTTGAAAAGGTTGG
ENSMUST00000122215-1R	CTTCCTGGTCCTCTCGGTCA
ENSMUST00000122215-2F	AGCCTGGATCTGTTTGGCTG
ENSMUST00000122215-2R	CATCTGAGTCGGGGGCTTC
ENSMUST00000099214-1F	GGGTCAGCCTGGTGGTCTA
ENSMUST00000099214-1R	GCGGTGCCCTCTTGTTTC
ENSMUST00000099214-2F	GGGCACCGCTCAGAAGTCAC
ENSMUST00000099214-2R	GGACCCAGACGCTCCCATTA
ENSMUST00000099212-1F	TTACAATCCACGATGACG
ENSMUST00000099212-1R	ATTATGAGGGAGCAGACG
ENSMUST00000099212-2F	ACCCCAAAAGACCACTGACC
ENSMUST00000099212-2R	ATACGCCATCACACCACACA
ENSMUST00000117669-1F	CATCAGTTGCTATCTGGTGGTC
ENSMUST00000117669-1R	TCCGCAGGGCTCTTTCTT
ENSMUST00000117669-2F	GCATATCTGGGCTACGGTGA
ENSMUST00000117669-2R	CACAAACGCAGGGGAGAACT
ENSMUST00000099215-1F	ACACTGTCGGCAAGTTTAG
ENSMUST00000099215-1R	CAACTGCTTGGCACTTATT
ENSMUST00000099215-2F	AGACAGCTCTAGCAGGAAGC
ENSMUST00000099215-2R	CACTGTTCTCTCCGATGGCT
MM9LINCRNAEXON11909-1F	GGGCACCGCTGAACCAATCTA
MM9LINCRNAEXON11909-1R	GCACCCGACTGCTCTTCCAAA
MM9LINCRNAEXON11909-2F	GGTCCTCCTAACTCCCACGA
MM9LINCRNAEXON11909-2R	CAGAGCAGAGATGACCCGAT
ENSMUST00000119836-1F	TCGTGGAGCACTGTAACCTG
ENSMUST00000119836-1R	TGGAACCCATTGAAAGTAGAA
ENSMUST00000119836-2F	GATTCCAAAGCAGCGTGCC
ENSMUST00000119836-2R	GCTCTTTTGCCCGTTCCAAG
uc008kbg.1-1F	TGTAGAGCAGGCTTTCATCC
uc008kbg.1-1R	TCAGGTCGTCAGACTTGGTG
uc008kbg.1-2F	TATCCCACAGCCCTTTCCAC
uc008kbg.1-2R	ACGCAGCCAAAGCATACAAG
AK141672-1F	GGTAGACGTGCAGAGCTTGT
AK141672-1R	GTTGCATTCTGACTCCCCCA
AK141672-2F	TGGGGGAGTCAGAATGCAAC
AK141672-2R	GCCGCAGCATGATACTGACA
MM9LINCRNAEXON11961-1F	AAGGCAATACAATCAAAAAA
MM9LINCRNAEXON11961-1R	AAAGGATGGAAACAAAAACA
MM9LINCRNAEXON11961-2F	TGATAAATGACAAACCACCCCAA
MM9LINCRNAEXON11961-2R	GGACTCAGAAAATACTGCCAACC
AK013372-F	ATCCTTCTTAATCCCTCCCC
AK013372-R	ACCTTTCACACCATTCCGTT
MM9LINCRNAEXON11966-1F	CACCCAGATGTGAACTGTGAAAGA
MM9LINCRNAEXON11966-1R	TATGCCCATTGAAGAAAATGATAA
AK148935-1F	ACATTTCCCCCAAAGACTCCA
AK148935-1R	TTTATCTGCCACCCACCCACT
AK148935-2F	CTGCCCACTCAAAGGATGTC
AK148935-2R	GGCTCATTTCCACACGCTAC
AK163925-1F	ACTTCTTGATGTTTGGGGAT
AK163925-1R	GGACTTTGGTTTGTGGTTCT
AK163925-2F	TTCTTGATGTTTGGGGATTT
AK163925-2R	TATGGATGGCTTTATGTGGC
AK163925-3F	TGCTTCGGCATTTGTGTTCA
AK163925-3R	AGGTCAAGGGGCACAATACA
MM9LINCRNAEXON11957-1F	CTGGGAAACCCCTTGAGCAT
MM9LINCRNAEXON11957-1R	TGGCAGACCTTCAGTACCTT
MM9LINCRNAEXON11957-2F	GCTCTCCTGCAATCCCTCTC
MM9LINCRNAEXON11957-2R	AGCCCTGGGTTTTCATCTTC
MM9LINCRNAEXON11959-1F	CCCATTTGATTGTGTGCTC
MM9LINCRNAEXON11959-1R	ACATCTTCCTCGGTTTCTC
MM9LINCRNAEXON11959-2F	TCATTCTGTCCCCATCAAGGC
MM9LINCRNAEXON11959-2R	AGGGTCTGAGCACACAATCAA
MM9LINCRNAEXON11972-1F	AGAAATGGGCAGAGTGGAAAAT
MM9LINCRNAEXON11972-1R	TGGCAGTCAACATAGCAGAAGT
MM9LINCRNAEXON11972-2F	ATGGGCAGAGTGGAAAATCCT
MM9LINCRNAEXON11972-2R	GTGAACAGAGGGAGATGGCT
AK037210-1F	GTTGTTTTGTGTTCTGCGATGG
AK037210-1R	GTGAGTGCTGTATGTGGGTTTG
AK037210-2F	CCTCCACTGACCTACGCTAA
AK037210-2R	CGCAGAACACAAAACAACAA
AK052777-1F	TAATAACACTACTCTGTCTACCTGC
AK052777-1R	AAAATAAACATCTCACAACAATCTA
AK052777-2F	ACTCTTTAGGCAGCTTTTGATCG
AK052777-2R	CAGGAAGGTATTGCAGGTAGACA
MM9LINCRNAEXON11971-1F	TCTTTCCCTTCGCTTCTCTGCT
MM9LINCRNAEXON11971-1R	TTTGCTCTCCTTATCCACTGCT
MM9LINCRNAEXON11971-2F	TTCTCCCGGTAATGTGCATCC
MM9LINCRNAEXON11971-2R	TGCTCTCCTTATCCACTGCTTG
MM9LINCRNAEXON12093+1F	TTTTTCCCTTGGTCTTATGTTTGT
MM9LINCRNAEXON12093+1R	GGATTTGAGTGTTTTTCTGGTTGT
MM9LINCRNAEXON12093+2F	CTGGGAAGTTGGGTCTCAGG
MM9LINCRNAEXON12093+2R	TCCCAAACCCCCACTGTTCT
MM9LINCRNAEXON11969-1F	GAGGAGTGTTTGTGAGGAGGG
MM9LINCRNAEXON11969-1R	AGAAGCTGGCTGGATTTAGGC
MM9LINCRNAEXON11969-2F	GAGACCCACTTCCGTGCTTT
MM9LINCRNAEXON11969-2R	AAGCTGGCTGGATTTAGGCG
ENSMUST00000154720-1F	CACTGTTGTCACCACTGGATTT
ENSMUST00000154720-1R	CGAGCACACTGAGGCTTTTTAT
ENSMUST00000154720-2F	CCTCAGTGTGCTCGCTTTGT
ENSMUST00000154720-2R	TGGAGCACTACATGGTATTTCCT
AK048117-1F	CTCCCCCCTTATCTAATCAC
AK048117-1R	TCTTCAGAAACAGACCAGCC
AK048117-2F	GATGGAGGAATGGAGAGGCG
AK048117-2R	TCAAGCATCGCAGAACACCT
AK038409-1F	TAAGCGTTGGGCAGGGAAAC
AK038409-1R	GACTGTTAGCAAGCCCCTCT
AK038409-2F	TTGAAAAAAATACTGGGTGT
AK038409-2R	GCAGGAGAGAAAGAATAAGG
ENSMUST00000150337-1F	CCCTTCCCTCTTCCACGATG
ENSMUST00000150337-1R	TCCTTTTGGGGGAGTGAGGT
ENSMUST00000150337-2F	CTAATTCTTCTCGCCCCGCT
ENSMUST00000150337-2R	TTCGCCGAGGTCAGGTTATG
uc007xwx.1-1F	TCGGTAGAAGGACAGAAGACACG
uc007xwx.1-1R	ATGCAGGCAGATAGTTAAGGGGT
uc007xwx.1-2F	GCGCCAACGTAGACCAAAAG
uc007xwx.1-2R	TCTACCGATGTTGGGGACCT
AK031663-1F	AGCACCACTAATCTGACTCGC
AK031663-1R	TTCCCATCACTCTCTTCCATC
AK031663-2F	ATCTTCTCCTGGCTCCGACA
AK031663-2R	CTGGGGTGGGGAATAGGGAT
AK031663-3F	TACAGGCTGACTTGGAGGGA
AK031663-3R	GGAGCCCCTTTCCAATGGTT
uc008hmc.1-1F	CCTTGATGTGGCTCTTGTTTCTTC
uc008hmc.1-1R	GGTTTTAGCGTTTCTTTTGGATGT
AK077661-1F	ACAATCAAAACATCTCACACCC
AK077661-1R	ACACAAATGAACACAATCCAAA
AK077661-2F	AGTAGTCCCCGAGGCTTTCA
AK077661-2R	TGCCCAGACTCACCAAACTG
AK139402-1F	GTTCTTAGTGTTTTTGGGGT
AK139402-1R	GGTATCTTTTTATTTTGGCC
AK139402-2F	TTGGGGTTTGGCATTAAGAGG
AK139402-2R	TCCGCAAAACCCAATCACCT
AK052414-1F	TACACTCAGCCATCTGCCCCAA
AK052414-1R	TCCTCTGCTCAACTCCTTCCCA
AK009928-1F	CAACAGAAAGAAATGAAGGAAAAC
AK009928-1R	TACAAAATACCTACGGTCAGAGTC
AK009928-2F	AGCTCCACATCACGCTTCTT
AK009928-2R	CCAGACCATTCATCCGCTGTG
ENSMUST00000104935-1F	CTCAGAGGCTAGAGAGCACAG
ENSMUST00000104935-1R	CAAGGACTTGGGTGGTGCATA
ENSMUST00000104935-2F	AGGCTAGAGAGCACAGAAAGG
ENSMUST00000104935-2R	GCAGTCTGATCCATCCACTCAT
ENSMUST00000099216-1F	AGAACGCTATGAGGCTTGTGT
ENSMUST00000099216-1R	ATTTGCAGTTCGGAAGCACAG
ENSMUST00000099216-2F	GCACGGGAAACAACAGAGACC
ENSMUST00000099216-2R	GCGTTAGAGAAAGGGAAGGAG
ENSMUST00000123269-1F	AAACAGGGCACAGAGCAGTT
ENSMUST00000123269-1R	GCGATCCAATAGGGTGAGGG
ENSMUST00000123269-2F	ATGGGTGCTTGTCTCTGCAT
ENSMUST00000123269-2R	GTTCTCCAGCAAGGGTCATCA
uc008onz.1-1F	CTCATATCTGGGCCGAACCC
uc008onz.1-1R	AGCTTTGGAGTTGCCCATCA
AK017643-1F	ACGGCGTAATAACAGGCATC
AK017643-1R	GGAAGAAAGCAGACACTGGAGA
AK017643-2F	GCTGTTGACTACACCCAGAGAA
AK017643-2R	TCATGCACACTTTTCAGGAGCA
AK036896-1F	TCTCCGGCAATCATCTGCTAC
AK036896-1R	CACGTCGAGCCGAGCTATTT
AK036896-2F	AGAGCAACCAGTGACTTTTTACCT
AK036896-2R	CACACACACACACATTTTCCTACC
AK036896-3F	TGTCTTGGGGAGAACCTCGT
AK036896-3R	TGCACTCCTTCTGTCAAACCA
AK160312-1F	TGCCAAGTAGAAGACCAGCA
AK160312-1R	GCTTACACGAACCAAGGCAG
AK160312-2F	GCCAAAGAAAAGGAGAAA
AK160312-2R	TGGAGGAATAAGGGGTCA
AK160312-3F	CACATAGAGGAACAGGTGGGG
AK160312-3R	GGGGTCACAAAATTCCTTGGC
AK021071-1F	AAATCACTATGTAGCCAAAT
AK021071-1R	AGCAAAACTAAACAAAGAAC
AK021071-2F	AAGGTGGGTCCCCTGTATGT
AK021071-2R	GTGGTCCATGTCGAAGGAGG
uc009hgq.1-F	AGATGTGGAAGGAGCCAGAAC
uc009hgq.1-R	AGCGAGGCAGAAGAATGAAAG
ENSMUST00000119613-F	AAGCGGAACCTTTTCCAACA
ENSMUST00000119613-R	CGCCAAAACTGCTCTATCT
ENSMUST00000156387-1F	CGCACACACTACCCCTAAAC
ENSMUST00000156387-1R	CTTGTCCCAGCAGACCTCAG
ENSMUST00000156387-2F	GTTTACCTCCTGTGCCCGAT
ENSMUST00000156387-2R	GACAGGTGACAGTGAGTGAGG
ENSMUST00000149378-1F	ACCAGACGCGAAGCTAGAAC
ENSMUST00000149378-1R	AGTCCCCAAGTCCATCCTGT
ENSMUST00000149378-2F	AGCCCATCAGCACAAAGTA
ENSMUST00000149378-2R	GAAGACAGGCAGGAAAAAA
AK017263.1-1F	CACCAGCAGCCACAGAAAGTC
AK017263.1-1R	TGTCCAGGGCAAACAGAAAAA
AK017263.1-2F	CACCAGCAGCCACAGAAAGT
AK017263.1-2R	GTCCAGGGCAAACAGAAAAA
ENSMUST00000144750-1F	ATTAAAAGCCGGAAAAAAGAAA
ENSMUST00000144750-1R	CAGAGAAGCACCTGATGACACA
ENSMUST00000144750-2F	GTCCCAAATATGCGCCACAG
ENSMUST00000144750-2R	TGTCAGTCCAGTTGTCCCAC
AK040461.1-1F	TAAATGTCTTGAGTGTCGGGG
AK040461.1-1R	TTAGGGGCTTTGTAATCTTCC
AK040461.1-2F	AATGTCTTGAGTGTCGGGGC
AK040461.1-2R	GGCACATGACTGTTCTCCCA
ENSMUST00000118572-F	ATTCAACAGTCTTGGGAAGTGCT
ENSMUST00000118572-R	CAGATGTCAGGTGTGAGATTAGG
ENSMUST00000118172-F	AAACCAAGGAGAAAGAAACCC
ENSMUST00000118172-R	TCTGATCGTGAAAATGAACCC
ENSMUST00000121211-F	GCGTTACTTTTGCTTTCTGGA
ENSMUST00000121211-R	AACCACATTCATGGAGGGCAA
ENSMUST00000162770-1F	CAAGACCACGACAATGGCAAC
ENSMUST00000162770-1R	CCGCACTGGAAAACCAATAAG
ENSMUST00000162770-2F	CTGCCTTTTTAAGTCCTTTGGG
ENSMUST00000162770-2R	AGCACATAACTGGGGGTTCT
AK160312.1-1F	CTGCCAAGTAGAAGACCAGCA
AK160312.1-1R	AAGAAAGGCAGCAGGTCGTA
AK160312.1-2F	ATGCCAAAGAAAAGGAGAAAT
AK160312.1-2R	AGGAATAAGGGGTCACAAAAT
AK139402.1-1F	GTGTGCTGTCCTTTCATGCC
AK012506.1-1F	TCATATCTGGGCCGAACCCT
AK012506.1-1R	CCCATCATTCTGCCCGTCAA
myod-F	CGAGCACTACAGTGGCGACTCAGAT
myod-R	GCTCCACTATGCTGGACAGGCAGT
β-actin-F	GCCTCAACTGTCCACCTTCCA
β-actin-R	AGCCATGCCAATGTTGTCTCTT
myog-F	CCATCCAGTACATTGAGCGCCTACA
myog-R	ACGATGGACGTAAGGGAGTGCAGAT
myhc-F	CAAGTCATCGGTGTTTGTGG
myhc-R	TGTCGTACTTGGGCGGGTTC
tRNA-F	AGTGGCGCAATCGGTTAG
tRNA-R	AGGCTCGAACTCACAACCTC
NEAT1-F	TTTGAGATGCAGTTGCTTGG
NEAT1-R	CTCCCCAGCTTCACTTCTTG
IGF1-F	TGACATCCGCAACGACTATCA
IGF1-R	CCAGTGCGTAGTTGTAGAAGAGT
TNF-α-F	GACGYGGAACYGGCAGAAGAG
TNF-α-R	TTGGTGGTTTGTGAGTGTGAG
STAT3-F	CACCTTGGATTGAGAGTCAAGAC
STAT3-R	AGGAATCGGCTATATTGCTGGT
SIX1-F	GAAAGGGGAACACCGAAAACA
SIX1-R	GTGGCCCATATTGCTCTGGA
